# Supplementary material for: How do disease control measures impact spatial predictions of schistosomiasis and hookworm? The example of predicting school-based prevalence before and after preventive chemotherapy in Ghana
Source: PLoS Negl Trop Dis. 2023 Jun 16;17(6):e0011424. doi: 10.1371/journal.pntd.0011424 (PMC10310024; doi:10.1371/journal.pntd.0011424)
Supplement: S1 Data — (XLSX) [file pntd.0011424.s001.xlsx]

## Sheet: sch_base_no_mask
sch_base_no_mask_1000										sch_base_no_mask_2000										sch_base_no_mask_3000										sch_base_no_mask_4000										sch_base_no_mask_5000
sch_base	lst	ndvi	mndwi	elev	slope	wat	san	streams	str_order	sch_base	lst	ndvi	mndwi	elev	slope	wat	san	streams	str_order	sch_base	lst	ndvi	mndwi	elev	slope	wat	san	streams	str_order	sch_base	lst	ndvi	mndwi	elev	slope	wat	san	streams	str_order	sch_base	lst	ndvi	mndwi	elev	slope	wat	san	streams	str_order
8	26.8284	0.709483	-0.510179	192.517	6.28542	0.867857	0.140844	135	4	8	26.5686	0.726824	-0.507091	192.582	7.1241	0.868652	0.139946	437	4	8	26.5181	0.73518	-0.508315	194.397	7.72091	0.868915	0.138914	861	4	8	26.5486	0.731729	-0.509135	195.641	7.85647	0.869084	0.138076	1608	4	8	26.5474	0.733787	-0.5103	198.729	7.87486	0.869935	0.1375	2213	4
0	27.0234	0.739627	-0.519239	255.826	6.19181	0.8865	0.0307644	0	0	0	26.8864	0.74916	-0.516698	249.982	6.44575	0.885957	0.031181	143	2	0	26.8595	0.748966	-0.515286	245.142	6.16654	0.885523	0.031614	533	3	0	26.8747	0.74891	-0.514353	242.92	6.26415	0.885198	0.0319212	988	3	0	26.8161	0.752243	-0.5134	240.551	6.3249	0.884587	0.0320721	1609	3
2	26.2855	0.632341	-0.481594	247.982	5.88424	0.716748	0.0627127	133	3	2	26.0434	0.699506	-0.487369	257.924	6.36925	0.708929	0.0624688	362	3	2	25.9735	0.707846	-0.488343	259.387	6.74144	0.697509	0.062134	812	3	2	25.9386	0.712619	-0.489048	261.316	6.93852	0.687994	0.0616504	1274	4	2	25.8972	0.714821	-0.489376	262.16	7.03316	0.684631	0.061262	1941	4
90	26.007	0.685292	-0.476834	163.799	7.67295	0.913118	0.170859	116	3	90	25.9173	0.742899	-0.478798	161.375	7.64609	0.913416	0.172437	403	3	90	25.9881	0.748161	-0.477853	163.068	7.77036	0.908795	0.17411	978	6	90	26.0448	0.751605	-0.478072	167.723	8.19742	0.903128	0.176737	1550	6	90	26.092	0.750768	-0.477349	171.904	8.44912	0.897086	0.181498	2099	6
20	25.6643	0.71086	-0.46546	170.38	8.33332	0.889456	0.12137	152	6	20	25.7483	0.724268	-0.467848	174.725	8.48307	0.889482	0.120735	390	6	20	25.7992	0.729509	-0.470455	177.681	7.99345	0.888031	0.121263	780	6	20	25.7672	0.734314	-0.474517	181.458	7.93889	0.88607	0.1222	1257	6	20	25.7318	0.738202	-0.477707	184.313	8.2165	0.883747	0.123609	1914	6
58	26.1745	0.733047	-0.507849	180.639	7.80438	0.764861	0.111985	77	3	58	26.0943	0.747884	-0.502011	183.928	8.06882	0.766123	0.109489	266	3	58	26.007	0.750291	-0.49859	189.646	8.05754	0.76784	0.106549	492	3	58	25.9338	0.754936	-0.495997	190.031	7.84644	0.770221	0.103441	1115	4	58	25.8512	0.757631	-0.494922	189.817	8.06005	0.773122	0.100044	1859	4
36	26.9473	0.651918	-0.482894	211.854	5.566	0.815168	0.0575712	54	5	36	26.5063	0.701461	-0.48818	208.766	5.46765	0.808334	0.0579102	318	5	36	26.444	0.710896	-0.48969	207.255	5.35759	0.802717	0.0577693	785	5	36	26.4264	0.715962	-0.490055	209.124	5.50495	0.805585	0.0569745	1309	5	36	26.3958	0.720921	-0.490171	211.972	5.63944	0.811667	0.0559583	2010	5
60	29.8255	0.468539	-0.538835	186.352	4.92801	0.869478	0.368169	181	3	60	30.0745	0.42333	-0.518476	192.147	4.97381	0.86976	0.367103	428	3	60	30.2956	0.398397	-0.506297	198.899	5.01933	0.870049	0.367144	698	3	60	30.3935	0.392215	-0.502676	203.398	4.89978	0.870205	0.368836	1035	3	60	30.5709	0.381901	-0.500488	204.795	4.93726	0.870742	0.372178	1583	3
2	28.9055	0.505161	-0.530565	316.551	6.43298	0.902057	0.233284	120	3	2	28.9822	0.507434	-0.529596	317.413	6.13757	0.896556	0.226892	423	3	2	29.049	0.504397	-0.526066	319.669	6.17748	0.891346	0.220332	884	3	2	28.995	0.504742	-0.523861	323.903	6.15602	0.886552	0.213818	1310	3	2	28.9019	0.512057	-0.52367	324.9	6.30594	0.882331	0.20733	2199	3
24	29.4935	0.503133	-0.513301	109.836	4.58458	0.919035	0.0676015	126	3	24	29.1629	0.556122	-0.521423	111.677	4.59976	0.920953	0.0676832	422	3	24	28.8844	0.559322	-0.521457	112.731	4.74244	0.924131	0.0687741	952	5	24	29.1031	0.531603	-0.516528	115.47	4.93049	0.927076	0.070663	1572	5	24	29.4018	0.489912	-0.513214	118.723	5.09323	0.929583	0.0725728	2408	5
4	28.484	0.61146	-0.528534	396.616	8.30662	0.764365	0.044375	75	2	4	27.9941	0.641476	-0.533199	398.309	9.39551	0.775706	0.0448911	247	3	4	27.9337	0.656129	-0.531394	391.541	9.58569	0.788128	0.0456442	640	3	4	27.8849	0.661462	-0.528079	392.48	9.45216	0.801059	0.0465018	894	3	4	27.8013	0.672194	-0.527369	373.444	8.73292	0.814312	0.0474285	1627	3
16	23.57	0.673077	-0.482962	188.94	6.43644	0.851047	0.0443071	95	3	16	23.0386	0.735983	-0.485509	187.452	6.51307	0.851234	0.044217	427	7	16	22.9175	0.748803	-0.483395	191.269	6.59907	0.852002	0.0441517	720	7	16	22.8545	0.754036	-0.480965	193.636	6.75091	0.854044	0.0448591	1156	7	16	22.7599	0.757377	-0.479066	193.735	6.81116	0.855138	0.0458774	2117	7
10	25.7278	0.72954	-0.48557	261.822	8.03709	0.55594	0.0468123	53	1	10	25.9013	0.723208	-0.486516	260.498	7.51713	0.558748	0.0468192	249	2	10	25.8942	0.721524	-0.48706	258.946	7.32925	0.564317	0.0468594	554	4	10	25.9055	0.719564	-0.4875	254.954	7.14255	0.571103	0.047076	1155	4	10	25.9408	0.719492	-0.488239	253.781	7.09105	0.581207	0.0475843	1997	4
12	22.9103	0.773833	-0.48058	231.122	7.86253	0.444662	0.102071	84	3	12	22.9999	0.772249	-0.483381	232.881	7.65995	0.447104	0.103426	281	3	12	22.8715	0.773311	-0.480636	233.94	7.93435	0.456665	0.1047	688	4	12	22.6944	0.774049	-0.474758	237.059	8.124	0.470815	0.105605	1381	4	12	22.5024	0.774359	-0.470905	240.162	8.35085	0.489019	0.10592	1943	4
10	22.3418	0.766082	-0.455101	214.89	10.5988	0.784723	0.0528518	165	5	10	22.343	0.766632	-0.45672	219.116	9.7856	0.782049	0.0520207	613	5	10	22.3637	0.766169	-0.457246	223.458	9.14556	0.772352	0.0517991	1119	5	10	22.3625	0.765138	-0.455996	225.524	8.97846	0.761053	0.0532801	1839	5	10	22.3491	0.764967	-0.454683	230.345	9.10684	0.754182	0.0560374	2499	5
8	22.0479	0.774541	-0.47861	181.738	7.39446	0.785553	0.0728187	118	4	8	21.9612	0.777135	-0.478949	180.919	7.71267	0.784063	0.072594	471	4	8	21.8916	0.78262	-0.477343	186.085	7.91833	0.781396	0.0722785	898	4	8	21.8634	0.782213	-0.476359	188.894	8.01423	0.781615	0.0721319	1466	4	8	21.9013	0.780251	-0.475189	190.123	7.9584	0.783011	0.0720246	2033	4
6	28.4921	0.65641	-0.520448	251.663	7.82306	0.816685	0.205072	115	4	6	28.9259	0.629503	-0.520329	254.455	7.5372	0.816862	0.203773	386	4	6	28.9489	0.619165	-0.518588	256.486	7.32854	0.817129	0.201179	780	4	6	29.1123	0.59009	-0.515318	259.325	7.30249	0.815677	0.200776	1183	4	6	29.1974	0.573441	-0.51324	261.584	7.29585	0.813711	0.201193	1871	4
0	25.3491	0.56507	-0.492511	251.403	4.90512	0.961459	0.0889306	135	6	0	25.4226	0.614288	-0.507832	255.615	5.30118	0.960867	0.0889383	323	6	0	25.2921	0.633821	-0.509434	255.362	5.48636	0.960261	0.0890691	847	6	0	25.3277	0.635337	-0.510421	258.812	5.54202	0.959183	0.0888118	1497	6	0	25.4298	0.629131	-0.510656	263.283	5.59619	0.95741	0.088201	2170	6
4	26.7458	0.378318	-0.509076	255.51	6.68914	0.90013	0.19615	15	1	4	26.417	0.431273	-0.520958	248.671	6.62221	0.900453	0.197527	332	3	4	26.4816	0.426089	-0.518981	247.933	6.64292	0.899295	0.203684	713	3	4	26.5674	0.41913	-0.517573	250.354	6.58983	0.89163	0.214006	1072	3	4	26.5627	0.418684	-0.517968	250.147	6.61877	0.87991	0.231379	1701	3
4	27.9447	0.364851	-0.527916	231.352	6.17142	0.852194	0.189263	35	1	4	27.7792	0.381437	-0.525242	215.879	5.88216	0.85345	0.191068	257	4	4	27.1742	0.406757	-0.526221	211.289	5.73876	0.852483	0.200831	736	4	4	26.9391	0.414541	-0.525531	215.336	5.61347	0.848062	0.21057	1098	4	4	26.9625	0.409783	-0.523825	215.937	5.62274	0.843343	0.216798	1704	4
0	31.3728	0.447335	-0.485758	213.273	5.68132	0.887289	0.281905	77	5	0	31.6705	0.431054	-0.483278	222.477	5.24326	0.889031	0.282353	306	5	0	31.6525	0.421082	-0.481573	229.585	5.09509	0.892514	0.28273	600	5	0	31.7358	0.413185	-0.480826	230.54	4.97128	0.899277	0.274063	1113	5	0	31.7291	0.415066	-0.480824	230.963	4.9614	0.905573	0.262279	1937	5
46	29.7798	0.473593	-0.5266	179.587	6.24538	0.820184	0.483591	60	2	46	29.4775	0.500486	-0.531473	178.11	5.8122	0.816679	0.485478	315	2	46	29.4041	0.512225	-0.531739	179.118	5.62098	0.812166	0.486305	541	2	46	29.4316	0.500609	-0.528782	176.531	5.55909	0.808645	0.486335	1034	2	46	29.4568	0.483156	-0.525982	174.569	5.53741	0.807459	0.485817	1557	2
98	30.5145	0.33711	-0.436589	88.0566	3.36172	0.41532	0.469367	79	3	98	31.0948	0.284601	-0.426425	91.6806	3.12213	0.432328	0.470246	268	3	98	32.0547	0.292018	-0.428715	94.0057	3.26879	0.450458	0.47028	420	3	98	31.6029	0.302222	-0.439387	96.8835	3.25646	0.463801	0.47026	678	3	98	31.0733	0.319723	-0.454012	101.21	3.38145	0.467555	0.471726	999	3
0	29.1675	0.218625	-0.485154	167.366	6.51025	0.916831	0.113674	65	2	0	29.0824	0.189852	-0.464197	167.1	6.38237	0.906321	0.117153	247	2	0	28.9351	0.176381	-0.455772	163.821	6.06818	0.895955	0.123238	553	3	0	29.2043	0.167234	-0.445783	159.691	6.03156	0.886601	0.129954	1178	6	0	28.9225	0.159803	-0.434532	156.896	6.05335	0.875837	0.137007	2158	6
94	36.4456	0.15913	-0.469916	84.3062	2.5591	0.696934	0.728972	88	4	94	36.3339	0.151968	-0.473684	84.1256	2.85959	0.70114	0.734514	302	4	94	36.1796	0.156668	-0.477867	86.3541	3.20172	0.705871	0.740213	574	4	94	36.0382	0.162977	-0.479798	89.3871	3.26266	0.707809	0.744068	869	6	94	35.9468	0.166455	-0.480123	91.8152	3.18394	0.704609	0.744746	1493	6
2	24.5633	0.719569	-0.530123	238.787	5.78153	0.973621	0.0140246	102	3	2	24.5036	0.729745	-0.529918	241.778	5.76101	0.974363	0.0141836	260	3	2	24.5729	0.730127	-0.529247	240.81	5.40748	0.973243	0.0142689	764	5	2	24.6206	0.73132	-0.528777	240.513	5.32169	0.971578	0.0143958	1416	5	2	24.6779	0.73055	-0.529311	243.32	5.34417	0.972187	0.0145806	2077	5
30	25.3942	0.662254	-0.533305	275.538	4.56029	0.990739	0.03213	89	3	30	25.463	0.651745	-0.533136	284.149	4.50015	0.98948	0.032997	370	3	30	25.3657	0.652147	-0.531932	286.746	4.61501	0.988255	0.0338286	833	4	30	25.3586	0.64473	-0.531895	291.715	4.80334	0.987375	0.0343787	1340	4	30	25.3562	0.639146	-0.531915	294.978	4.91581	0.986661	0.034672	1869	4
10	30.5004	0.183658	-0.470634	105.108	5.13947	0.628752	0.325034	10	1	10	29.8747	0.19634	-0.477481	103.571	4.82111	0.628944	0.324704	491	7	10	30.4663	0.187559	-0.468226	105.912	4.89282	0.62992	0.324702	1090	7	10	30.9476	0.178017	-0.461538	108.653	5.15618	0.630736	0.324673	1698	7	10	30.9612	0.179127	-0.464909	111.258	5.29244	0.630068	0.324613	2486	7
34	30.6999	0.31908	-0.503592	245.631	4.72755	0.809087	0.245853	21	1	34	29.2576	0.393524	-0.516255	232.96	4.91488	0.808543	0.247598	411	4	34	28.9297	0.406313	-0.517702	233.899	5.01201	0.809316	0.248938	807	4	34	28.7299	0.39725	-0.515836	236.989	5.11666	0.810495	0.248485	1379	4	34	28.7605	0.384727	-0.513607	239.995	5.18152	0.811769	0.248734	2316	4
4	25.6495	0.521923	-0.53739	278.154	7.55006	0.703415	0.262441	156	4	4	25.7992	0.526954	-0.536401	289.126	6.94517	0.703626	0.262932	398	4	4	25.9232	0.523074	-0.533646	298.767	6.49961	0.703186	0.266624	728	4	4	25.9303	0.523457	-0.531664	302.412	6.3286	0.701909	0.273016	1107	4	4	26.0106	0.513606	-0.529442	303.915	6.33807	0.700015	0.274322	1613	4
6	25.014	0.77423	-0.490436	81.8056	7.64452	0.90372	0.0441913	117	5	6	25.0164	0.775165	-0.490056	87.3317	8.12228	0.904612	0.0441727	456	5	6	24.945	0.777298	-0.489502	91.4265	8.30424	0.906233	0.0441724	948	5	6	24.8735	0.77937	-0.488391	96.0622	8.52983	0.906412	0.0441479	1343	5	6	24.8544	0.779545	-0.488079	97.9853	8.51394	0.904222	0.0441929	2109	5
4	24.9092	0.75906	-0.478191	80.9506	10.2889	0.947684	0.0611287	89	3	4	24.7877	0.761865	-0.473449	80.6659	10.7591	0.946852	0.0607496	409	8	4	24.7543	0.764039	-0.47234	84.1707	11.0612	0.946006	0.0603308	836	8	4	24.7543	0.762716	-0.472038	85.7811	10.7851	0.944781	0.059883	1511	8	4	24.7519	0.76256	-0.471071	88.2936	10.6677	0.944232	0.0593794	2078	8
54	26.3181	0.624304	-0.48438	16.3948	1.32713	0.98339	0.081326	81	5	54	25.8866	0.668673	-0.483422	16.6918	1.66527	0.983004	0.082688	368	5	54	25.5814	0.687247	-0.48	18.9264	2.29087	0.982167	0.0846475	819	5	54	25.3776	0.705555	-0.479339	21.7903	3.20513	0.981284	0.0883153	1461	5	54	25.2945	0.717124	-0.479432	23.5326	4.0109	0.980881	0.092363	2322	5
6	25.6509	0.756073	-0.564358	20.9123	6.55887	0.983435	0.0907462	138	5	6	25.4308	0.77463	-0.561535	22.0109	6.60909	0.982593	0.0913766	436	5	6	25.4308	0.77496	-0.56076	22.4146	6.32345	0.981664	0.0925506	996	5	6	25.3775	0.779193	-0.560655	25.0749	6.04712	0.980782	0.0937754	1595	5	6	25.3134	0.783987	-0.560454	28.5323	5.88243	0.979956	0.094977	2257	5
62	24.8973	0.787266	-0.519472	140.86	5.45119	0.942358	0.0446013	127	2	62	24.8091	0.789625	-0.518286	146.192	6.1743	0.943021	0.0445874	336	2	62	24.7877	0.789702	-0.51773	147.936	6.69007	0.944042	0.0446679	627	3	62	24.7686	0.789811	-0.517092	147.829	6.84108	0.945159	0.0446955	1062	3	62	24.7495	0.790607	-0.516502	147.321	6.94002	0.945867	0.0446485	1526	3
10	23.6061	0.774269	-0.445224	102.034	13.0417	0.916112	0.0677367	121	2	10	23.6422	0.775288	-0.447501	106.297	11.4246	0.915274	0.0665749	333	2	10	23.7313	0.777047	-0.451269	108.123	10.8906	0.914467	0.0653454	610	2	10	24.2379	0.775648	-0.455882	106.189	10.7439	0.913785	0.0640391	982	2	10	24.4007	0.773112	-0.460104	102.46	10.4089	0.913203	0.0626899	1675	8
46	26.8841	0.583963	-0.498908	11.6873	1.65879	0.97625	0.147891	149	5	46	27.0129	0.599547	-0.507191	15.0885	2.05911	0.975526	0.150703	387	5	46	27.1626	0.586907	-0.510542	18.5821	2.14634	0.974549	0.15469	752	5	46	27.228	0.57913	-0.511126	20.1117	2.38482	0.973097	0.159478	1361	5	46	27.1929	0.577231	-0.511095	22	2.6228	0.971529	0.164845	1973	5
66	24.8711	0.795505	-0.518237	108.384	6.77692	0.666245	0.0452654	144	3	66	24.8806	0.798195	-0.515625	113.888	6.14473	0.676413	0.045397	401	3	66	24.8067	0.799432	-0.512293	117.262	6.1979	0.687154	0.0454013	722	3	66	24.7257	0.80033	-0.510132	118.957	6.21968	0.698073	0.0452277	1066	3	66	24.6803	0.800979	-0.508854	119.273	6.3092	0.708929	0.0450679	1646	3
66	25.2137	0.746403	-0.490977	130.978	9.7515	0.8296	0.104202	112	4	66	25.1947	0.752445	-0.489111	134.871	9.26619	0.829708	0.104788	415	4	66	25.2066	0.754508	-0.487886	136.796	9.32818	0.829575	0.104367	970	4	66	25.2042	0.756887	-0.487204	139.912	9.44525	0.829014	0.10347	1555	4	66	25.19	0.758745	-0.48745	143.873	9.57826	0.828279	0.102531	2199	4
30	26.404	0.513109	-0.443002	138.559	9.92945	0.921117	0.11838	102	3	30	25.9173	0.641519	-0.494273	138.153	9.61334	0.91684	0.119316	334	3	30	25.8228	0.670863	-0.498911	139.235	9.53916	0.911791	0.120631	852	7	30	25.7258	0.687089	-0.495985	141.032	9.5541	0.90524	0.120035	1536	7	30	25.6312	0.702479	-0.493169	144.117	9.65536	0.896506	0.118958	2405	7
28	26.8208	0.457487	-0.376301	103.066	9.10843	0.886632	0.146402	170	4	28	25.9008	0.729705	-0.484238	108.467	8.881	0.885737	0.14678	444	4	28	25.7178	0.755399	-0.485739	111.854	8.88383	0.881205	0.148011	887	4	28	25.5554	0.760326	-0.484747	114.942	9.06923	0.874477	0.150442	1540	4	28	25.4701	0.765933	-0.481873	118.947	9.12116	0.867021	0.153187	2011	4
24	28.263	0.501889	-0.514574	27.909	3.24427	0.918043	0.0396471	136	4	24	28.0637	0.557103	-0.517386	25.4817	3.53371	0.915182	0.040803	448	4	24	28.2445	0.55815	-0.522409	29.5451	3.855	0.911309	0.0422722	674	4	24	28.3279	0.56223	-0.526098	36.8179	4.25687	0.908427	0.0433336	1332	4	24	28.2839	0.573227	-0.530695	39.8876	4.46412	0.90741	0.0439166	1987	4
26	26.6918	0.560919	-0.468013	24.0203	6.74642	0.91731	0.0269186	95	4	26	26.7997	0.639046	-0.513905	27.8214	5.98237	0.917175	0.0280258	391	4	26	27.2513	0.636027	-0.522966	32.7419	5.55678	0.916383	0.0293242	941	4	26	27.7315	0.619206	-0.528371	40.613	5.66969	0.914164	0.030616	1438	4	26	27.8756	0.610635	-0.530979	47.2296	5.77311	0.91044	0.0320536	2152	4
100	29.5342	0.272503	-0.380539	96	2.83517	0.635773	0.412414	1	1	100	29.8864	0.271352	-0.368822	105.672	3.27151	0.638848	0.412543	94	2	100	29.4949	0.296791	-0.296441	117.812	3.75768	0.689086	0.380941	222	2	100	29.3669	0.314035	-0.0121395	133.892	3.96403	0.679334	0.377727	384	2	100	29.1407	0.336089	0.0204643	134.262	4.15122	0.671496	0.374484	697	5
98	28.0521	0.532376	-0.514515	85.629	2.76841	0.678145	0.415543	70	2	98	28.0778	0.530967	-0.514673	89.5905	2.88376	0.678658	0.4107	150	2	98	27.7558	0.540049	-0.506149	90.8576	3.03969	0.685753	0.402386	309	2	98	27.7234	0.540424	-0.502034	91.3143	3.0947	0.692967	0.391968	576	2	98	27.7518	0.540212	-0.499908	92.9199	3.24163	0.696264	0.381946	729	2
34	27.1322	0.721396	-0.523236	212.67	5.66434	0.934658	0.0658378	179	4	34	26.7528	0.754777	-0.517944	220.944	5.95914	0.933928	0.0657764	483	4	34	26.6871	0.757865	-0.517147	225.184	5.93687	0.932873	0.0658096	964	4	34	26.5768	0.759878	-0.516421	229.892	6.06102	0.931737	0.0657593	1598	4	34	26.5145	0.76069	-0.515479	234.227	6.11836	0.930685	0.0651899	2163	4
6	23.1262	0.801769	-0.517638	229.183	5.23867	0.519568	0.18945	36	1	6	23.2284	0.795645	-0.518489	228.421	4.76869	0.527884	0.191713	162	1	6	23.3591	0.789298	-0.519799	222.251	4.59075	0.537889	0.193752	514	2	6	23.4525	0.785361	-0.521141	216.518	4.70755	0.551016	0.195423	1012	3	6	23.5466	0.782332	-0.52202	211.211	4.70396	0.565488	0.196578	1382	3
16	23.5808	0.78555	-0.524887	510.504	6.32623	0.716818	0.0367855	111	2	16	23.1523	0.792087	-0.519916	519.494	8.31931	0.717986	0.0358152	338	3	16	23.1403	0.79144	-0.519901	525.678	8.77736	0.719928	0.0346092	599	3	16	23.2394	0.787021	-0.521739	532.063	8.93626	0.722494	0.033317	861	3	16	23.3167	0.783415	-0.521353	537.156	8.70144	0.727229	0.0319885	1469	3
8	26.0117	0.731692	-0.541252	392.355	5.83185	0.931032	0.0101469	80	4	8	26.1556	0.726296	-0.543938	394.575	5.93202	0.929194	0.0100981	375	4	8	26.0542	0.728005	-0.543592	400.925	5.94338	0.924493	0.0100652	689	4	8	26.007	0.727036	-0.541704	408.438	6.19017	0.919003	0.0102186	1128	4	8	25.9527	0.727392	-0.540578	413.714	6.21985	0.913721	0.0107962	1839	5
62	25.6146	0.695532	-0.463369	139.565	6.27734	0.975059	0.0434926	127	6	62	25.3325	0.719509	-0.462742	138.866	6.68845	0.973169	0.0439167	541	6	62	25.2803	0.724508	-0.462021	142.124	7.22323	0.970985	0.0444336	881	6	62	25.228	0.728583	-0.463326	144.261	7.37349	0.968762	0.0450116	1344	6	62	25.1924	0.730859	-0.464275	146.032	7.33265	0.966466	0.0457691	1925	6
74	25.5975	0.705685	-0.483702	216.151	7.71921	0.899924	0.0496595	97	2	74	25.1622	0.736039	-0.483123	218.193	8.53534	0.902152	0.0490198	284	3	74	24.9327	0.743699	-0.481488	215.678	8.70264	0.904745	0.048405	712	3	74	24.85	0.749191	-0.480339	215.531	9.00851	0.907424	0.0481633	1162	3	74	24.7854	0.752545	-0.479517	213.838	9.37806	0.909773	0.0480776	1787	3
68	24.7614	0.747661	-0.51046	184.929	7.12874	0.838527	0.0338793	114	2	68	24.4725	0.762096	-0.513832	185.962	7.65254	0.839904	0.0336991	428	3	68	24.4079	0.76373	-0.513493	187.29	7.78196	0.840961	0.0334154	958	4	68	24.3864	0.762349	-0.509821	189.17	7.74612	0.843565	0.0331578	1455	4	68	24.4175	0.758221	-0.503523	191.725	7.83935	0.848036	0.0327208	2268	4
70	24.9441	0.780247	-0.488621	187.636	9.61043	0.814084	0.0552855	105	3	70	24.9497	0.780732	-0.488432	192.3	10.2221	0.81907	0.055463	366	3	70	24.9296	0.78309	-0.490419	199.62	11.0856	0.826447	0.0560651	701	3	70	24.9215	0.784353	-0.493682	208.202	12.3111	0.834391	0.056672	1031	3	70	24.969	0.781538	-0.497476	208.613	11.9095	0.842951	0.0573992	1682	3
50	24.6738	0.780442	-0.496117	205.576	8.00421	0.893648	0.0552126	73	2	50	24.6078	0.780672	-0.494238	203.205	8.25184	0.894043	0.0553885	267	2	50	24.547	0.781887	-0.49439	202.53	8.49493	0.895159	0.0557352	653	3	50	24.5609	0.780014	-0.494346	202.89	8.6934	0.897928	0.0558946	1167	3	50	24.5372	0.780229	-0.493372	202.807	8.9063	0.90171	0.0557771	1625	3
50	24.5203	0.763663	-0.474984	130.215	5.70462	0.962093	0.0607862	65	2	50	24.4533	0.769254	-0.475022	135.244	6.49519	0.961421	0.0607298	272	2	50	24.3864	0.772492	-0.475704	137.206	6.55747	0.960696	0.0608162	470	3	50	24.3624	0.775046	-0.478646	135.801	6.64823	0.959961	0.0610567	788	3	50	24.3577	0.777303	-0.482143	132.921	6.58712	0.95923	0.061456	1856	7
6	25.0568	0.780147	-0.509282	110.759	4.71024	0.798746	0.0530134	61	1	6	25.083	0.778728	-0.50858	109.709	4.86847	0.798828	0.0527259	198	2	6	25.0806	0.777778	-0.507007	108.651	4.83414	0.800542	0.0513581	423	2	6	25.064	0.777715	-0.506303	105.319	4.86006	0.805316	0.0496458	820	2	6	25.0235	0.778396	-0.505873	100.816	4.83157	0.811345	0.0478511	1630	2
20	25.4914	0.749929	-0.51361	229.816	6.01224	0.911396	0.00941836	63	2	20	25.1472	0.773695	-0.512524	232.544	6.45533	0.913277	0.00944843	293	3	20	25.0949	0.775777	-0.51255	231.418	6.48375	0.915325	0.00948455	665	3	20	25.121	0.774686	-0.513539	230.606	6.45005	0.917072	0.0095976	1113	3	20	25.1115	0.773899	-0.512272	228.21	6.47554	0.917852	0.00977522	1760	3
38	28.3788	0.425339	-0.472162	20.2174	3.57931	0.904722	0.0490455	128	4	38	28.536	0.449702	-0.487551	22.4405	3.39523	0.906028	0.0490455	577	4	38	28.2677	0.493954	-0.498772	23.5485	3.51775	0.907733	0.0489179	1076	5	38	27.9918	0.542326	-0.508962	25.5169	3.58072	0.909978	0.0488435	1682	5	38	28.3556	0.538462	-0.514992	28.1099	3.71027	0.912823	0.0487418	2597	5
30	25.1401	0.728694	-0.465866	125.992	4.99854	0.982719	0.0321177	76	2	30	24.8711	0.742748	-0.463175	123.715	5.22015	0.982345	0.0324461	389	6	30	24.8163	0.745444	-0.46231	126.251	5.38392	0.980925	0.0331595	884	6	30	24.8211	0.744656	-0.463235	127.906	5.47431	0.979098	0.034	1602	6	30	24.8234	0.745455	-0.464642	128.624	5.46852	0.97711	0.0347375	2285	6
54	28.3603	0.573975	-0.545631	45.3663	3.11485	0.92875	0.12382	69	5	54	28.4158	0.569733	-0.539707	43.5013	2.82392	0.92886	0.122904	359	5	54	28.5406	0.564016	-0.536438	44.9805	2.68972	0.929341	0.121642	655	5	54	28.4944	0.580336	-0.534868	45.9777	2.89923	0.930419	0.120607	1377	6	54	28.4667	0.588883	-0.534504	46.9693	3.13938	0.931582	0.11787	1872	6
58	28.2897	0.589445	-0.543157	37.6686	4.77522	0.93897	0.0850476	140	6	58	28.506	0.570707	-0.539461	43.5332	4.77779	0.939308	0.0837523	380	6	58	28.4574	0.569787	-0.535875	46.6252	4.66266	0.940099	0.0812047	707	6	58	28.506	0.556352	-0.532775	49	4.8308	0.941044	0.0777077	1041	6	58	28.4528	0.559748	-0.531538	50.5065	5.02882	0.942	0.0738718	1498	6
30	30.5164	0.260373	-0.446455	10.8407	3.70518	0.954073	0.154235	76	5	30	30.5755	0.265983	-0.455981	12.5631	3.87725	0.954213	0.154724	317	5	30	30.7276	0.268266	-0.459954	14.307	4.20601	0.954644	0.1537	812	5	30	30.9295	0.269654	-0.459977	16.0633	4.29811	0.955221	0.151819	1364	5	30	31.097	0.272564	-0.457118	17.8608	4.3842	0.955395	0.151688	2159	5
36	27.2116	0.506198	-0.489797	11	3.25611	0.739468	0.174622	111	4	36	27.1614	0.557029	-0.497386	10.6076	2.90485	0.73996	0.174967	626	5	36	27.4357	0.567501	-0.501879	10.6577	2.86277	0.741435	0.17553	1609	5	36	27.6594	0.578431	-0.50445	11.2476	3.06475	0.746359	0.176241	2538	5	36	27.8989	0.574496	-0.506738	12	3.2481	0.752031	0.177251	3656	6
22	29.3674	0.330643	-0.469031	68.2945	4.17035	0.97703	0.00841608	32	2	22	29.4614	0.328312	-0.474057	68.1853	4.2267	0.976991	0.00842569	293	3	22	29.45	0.345327	-0.480908	68.0149	4.36358	0.976731	0.00856675	818	3	22	29.4316	0.362377	-0.4889	69.1057	4.63394	0.975965	0.00906693	1228	3	22	29.3237	0.376718	-0.494526	69.8254	4.84339	0.97492	0.0097458	2053	3
4	35.0453	0.158393	-0.485123	88.6232	3.48911	0.654975	0.868254	27	1	4	34.8642	0.174239	-0.496951	86.8454	3.59281	0.654549	0.86895	357	7	4	34.7698	0.182952	-0.50348	87.0924	3.73047	0.653228	0.87204	806	7	4	35.0157	0.176289	-0.501316	88.5937	3.76014	0.648181	0.878169	1507	7	4	35.4056	0.168507	-0.498725	91.0742	3.78308	0.642177	0.885167	2138	7
14	38.436	0.147249	-0.481131	101.072	3.56628	0.292217	0.871506	64	1	14	38.1986	0.156522	-0.485635	98.5664	3.60412	0.29147	0.870615	310	2	14	38.2543	0.160796	-0.489245	97.0347	3.66053	0.290339	0.871836	525	3	14	38.2757	0.16001	-0.493084	96.8955	3.67035	0.29029	0.877573	760	3	14	38.1751	0.161306	-0.497925	96.6651	3.65611	0.289456	0.883825	1071	3
0	31.8596	0.191726	-0.514697	261.936	4.38271	0.721442	0.391886	100	4	0	31.8123	0.196069	-0.519387	267.555	4.25757	0.710168	0.392608	296	4	0	32.0349	0.195393	-0.514706	269.165	4.17056	0.69479	0.392568	743	4	0	32.2357	0.192604	-0.511409	274.9	4.10281	0.678814	0.392769	1166	4	0	32.2032	0.192413	-0.509838	278.321	3.99282	0.663698	0.393293	2031	4
4	32.5907	0.196339	-0.51369	215.835	5.43533	0.908884	0.279823	94	3	4	32.3198	0.21388	-0.518905	217.164	5.18104	0.90472	0.266778	456	3	4	32.6108	0.20958	-0.512023	223.322	5.06827	0.89804	0.253638	729	3	4	32.7627	0.204831	-0.506346	228.511	5.01228	0.891307	0.241828	1136	3	4	32.8431	0.199844	-0.501234	231.637	5.07275	0.884973	0.233085	1624	3
4	33.4142	0.183755	-0.518749	189.177	5.64301	0.849614	0.240737	133	3	4	32.7359	0.195621	-0.519726	192.284	5.3521	0.854366	0.236596	417	3	4	33.1262	0.188803	-0.508633	198.626	5.19897	0.860113	0.231606	784	3	4	33.3242	0.186179	-0.502492	201.793	5.22409	0.867409	0.225942	1263	3	4	33.2819	0.185943	-0.499316	204.956	5.40041	0.867888	0.222149	1863	3
0	34.8291	0.31306	-0.518716	147.224	3.81583	0.910456	0.793737	117	3	0	35.0617	0.324164	-0.523087	150.619	3.50449	0.906523	0.796822	426	3	0	34.9059	0.328352	-0.524929	155.554	3.31429	0.902391	0.797724	605	3	0	34.6994	0.330226	-0.524083	156.272	3.25145	0.898086	0.798724	1061	3	0	34.5586	0.330654	-0.524458	155.807	3.22551	0.893507	0.799549	1795	4
2	36.3447	0.27619	-0.515225	157.743	3.29375	0.941616	0.804433	0	0	2	35.5433	0.276313	-0.51746	152.508	3.24072	0.941887	0.804181	185	1	2	35.0924	0.27744	-0.51385	148.263	3.23718	0.941961	0.80474	451	2	2	34.5344	0.2848	-0.511266	144.551	3.25097	0.940169	0.807711	901	3	2	34.3449	0.284916	-0.508471	140.78	3.29016	0.936502	0.812517	1769	3
0	34.2765	0.298848	-0.51899	155.672	3.59653	0.856966	0.914072	93	2	0	34.4661	0.303018	-0.521132	158.016	3.57553	0.857058	0.913724	376	3	0	34.1882	0.303724	-0.520938	160.912	3.38534	0.856228	0.913349	642	3	0	34.1418	0.301618	-0.519907	162.849	3.33829	0.854779	0.913014	1008	3	0	34.1352	0.304126	-0.520479	162.473	3.37828	0.853647	0.912535	1414	3
0	35.8715	0.268936	-0.515352	205.751	3.72177	0.97635	0.807253	0	0	0	35.2683	0.293611	-0.517991	198.64	3.67677	0.976369	0.809704	165	2	0	34.9103	0.302295	-0.518681	195.813	3.62369	0.976361	0.812284	471	3	0	34.4941	0.309535	-0.518086	196.042	3.57087	0.976412	0.814865	911	3	0	34.3118	0.312796	-0.515414	196.205	3.64046	0.976071	0.816989	1265	3
0	35.3196	0.221867	-0.485043	97.1875	3.22764	0.721646	0.967497	89	7	0	34.7336	0.263569	-0.50628	96.0437	3.52443	0.721533	0.967532	238	7	0	34.4555	0.276298	-0.511294	96.2624	3.63898	0.72344	0.967563	812	7	0	34.3702	0.280814	-0.513016	96.7154	3.64912	0.725034	0.967592	1422	7	0	34.0247	0.286156	-0.515747	97.9607	3.73447	0.724273	0.967689	2253	7
60	35.6197	0.176631	-0.459864	95.3458	2.32849	0.772703	0.677054	2	1	60	35.9533	0.174498	-0.46495	93.2477	2.29246	0.773669	0.679053	110	3	60	36.0469	0.173336	-0.464687	92.1325	2.28918	0.770592	0.681065	371	3	60	36.1666	0.171429	-0.463662	93.037	2.33475	0.768202	0.684096	668	3	60	36.3773	0.167894	-0.460624	94.2445	2.47101	0.767436	0.694386	924	3
2	31.357	0.477305	-0.510244	186.197	5.51604	0.965158	0.665019	101	2	2	31.3795	0.508135	-0.527986	189.42	4.77556	0.965179	0.675986	230	2	2	31.4948	0.508913	-0.52861	189.04	4.61237	0.964282	0.691317	568	3	2	31.4346	0.515688	-0.529257	187.329	4.61338	0.962482	0.707069	1044	3	2	31.4001	0.515581	-0.528373	186.488	4.59629	0.960528	0.722143	1526	3
2	32.0607	0.256005	-0.502179	294.755	3.59112	0.719657	0.436699	171	4	2	32.3243	0.238573	-0.49168	303.845	3.72111	0.724072	0.434519	382	4	2	32.396	0.237493	-0.490576	310.487	3.71045	0.731383	0.430636	606	4	2	32.3601	0.238011	-0.490177	312.972	3.71866	0.740418	0.425739	1005	4	2	32.4027	0.237157	-0.489377	312	3.73196	0.749154	0.420132	1592	4
0	34.823	0.336564	-0.501532	143.864	3.97094	0.885188	0.982163	107	4	0	34.2402	0.350991	-0.500432	143.743	4.06044	0.8877	0.982051	436	4	0	34.669	0.34425	-0.500022	145.468	4.04954	0.891354	0.981882	1003	4	0	35.0484	0.334569	-0.500264	149.08	3.96223	0.889013	0.981603	1422	4	0	35.1116	0.332608	-0.499487	151.791	3.93719	0.884254	0.980857	1996	4
46	30.4605	0.566765	-0.51425	106.879	3.51202	0.877297	0.757878	53	2	46	30.3429	0.569341	-0.515238	106.839	3.80334	0.885591	0.762974	191	3	46	30.2219	0.569582	-0.516485	106.678	4.09565	0.893014	0.769763	454	3	46	30.2351	0.567277	-0.517257	111.058	4.08395	0.896363	0.777249	763	3	46	30.3317	0.560734	-0.517839	115	4.02299	0.897199	0.785512	1133	3
0	30.5111	0.554739	-0.530766	185.182	4.6909	0.977811	0.918055	61	2	0	30.6426	0.536229	-0.530811	185.826	4.66042	0.977636	0.918503	314	2	0	30.7914	0.514346	-0.528807	190.999	4.71632	0.97746	0.919414	615	2	0	30.8744	0.507195	-0.52837	192.055	4.65354	0.977268	0.920585	1015	3	0	30.9003	0.503149	-0.527565	191.028	4.63649	0.977151	0.921961	1549	3
0	33.7083	0.348817	-0.52664	188.026	3.62857	0.981483	0.921539	67	2	0	33.0475	0.376498	-0.53179	185.401	3.77029	0.981418	0.921546	252	2	0	32.8367	0.377775	-0.529964	184.046	3.90954	0.98131	0.921783	618	3	0	32.8167	0.378598	-0.52894	185.037	3.91358	0.980913	0.922245	1158	3	0	32.8813	0.376495	-0.525925	187.262	3.89077	0.980458	0.923078	1534	3
0	33.4836	0.336792	-0.500315	154.736	3.26223	0.959993	0.89059	69	2	0	33.0407	0.344958	-0.50438	152.956	3.18397	0.960879	0.891152	309	3	0	33.0536	0.343283	-0.506953	153.691	3.26727	0.962341	0.89213	621	3	0	32.9645	0.345193	-0.509475	156.486	3.24742	0.963779	0.893498	961	3	0	32.7961	0.346146	-0.512392	156.287	3.25624	0.964533	0.895527	1580	3
2	30.0688	0.561903	-0.498186	142.964	4.07699	0.982368	0.807661	108	3	2	29.9332	0.563373	-0.505361	145.594	4.12546	0.98252	0.807926	360	3	2	30.0264	0.56611	-0.504334	149.249	4.21105	0.98275	0.808366	744	3	2	29.9909	0.569164	-0.503394	153.352	4.32326	0.983056	0.809647	1305	4	2	30.0246	0.568664	-0.502821	157.533	4.33168	0.983482	0.813715	1781	4
6	32.3064	0.337701	-0.50563	102.323	3.28289	0.885199	0.65309	49	6	6	32.1853	0.345032	-0.512601	102.075	3.25502	0.884455	0.654449	392	6	6	32.2301	0.341199	-0.51189	102.548	3.22621	0.88443	0.655583	1026	7	6	32.3288	0.336441	-0.511995	103.98	3.24114	0.884404	0.656455	1537	7	6	32.4273	0.333525	-0.513399	104.813	3.22067	0.883708	0.657011	2357	7
0	35.4908	0.306867	-0.532365	152.878	3.57409	0.934822	0.780042	136	3	0	35.3027	0.311617	-0.534694	153.784	3.74177	0.933965	0.791628	414	3	0	35.1516	0.320787	-0.536353	157.281	3.80511	0.932901	0.805017	756	3	0	34.9257	0.332485	-0.537723	160.043	3.75149	0.931748	0.81883	1370	3	0	34.7104	0.340064	-0.538874	162.193	3.72527	0.931308	0.832655	2142	4
10	33.3908	0.330579	-0.514394	113.875	3.00441	0.842999	0.866047	85	2	10	33.4308	0.332623	-0.511934	113.743	3.30306	0.839256	0.864709	375	2	10	33.5529	0.330892	-0.507236	113.88	3.39611	0.834866	0.863777	623	2	10	33.4264	0.338231	-0.506303	113.682	3.44275	0.827204	0.863379	1313	2	10	33.3486	0.339686	-0.507538	113.379	3.51035	0.816221	0.863335	2552	7
0	36.1252	0.283109	-0.509934	239.662	3.34604	0.942665	0.818759	60	1	0	35.6961	0.307825	-0.515214	236.334	3.34118	0.942976	0.818225	164	2	0	34.9455	0.324177	-0.517566	232.378	3.21838	0.942354	0.819872	390	2	0	34.5256	0.32561	-0.518558	227.323	3.24231	0.941075	0.82251	1024	3	0	34.3052	0.329268	-0.519231	225.549	3.24437	0.939497	0.826081	1642	3
6	34.5101	0.270081	-0.514584	189.253	3.87166	0.971852	0.749541	104	2	6	34.8598	0.266768	-0.510721	192.018	3.93973	0.971917	0.750881	266	3	6	34.9784	0.265547	-0.509804	190.97	3.98468	0.971928	0.753124	654	3	6	34.7522	0.267625	-0.51474	192.141	3.96563	0.97186	0.755951	1178	3	6	34.6125	0.269724	-0.517644	192.315	3.99811	0.971715	0.759882	1780	3
2	34.0402	0.225312	-0.500861	193.517	3.7964	0.790322	0.960303	31	1	2	34.0114	0.238077	-0.502347	188.134	3.42456	0.789283	0.960188	289	2	2	33.7702	0.262799	-0.498008	185.634	3.35822	0.788534	0.960064	865	3	2	33.4775	0.278692	-0.497883	185.118	3.362	0.78861	0.959961	1608	4	2	33.3708	0.278065	-0.49745	185.588	3.36705	0.789192	0.959886	2317	4
32	33.6816	0.227413	-0.498219	184.747	3.08456	0.772618	0.957565	58	3	32	33.5685	0.235767	-0.496471	181.539	3.07199	0.772592	0.957796	408	3	32	33.5729	0.241452	-0.49718	181.431	3.09582	0.772686	0.958167	871	4	32	33.5418	0.247265	-0.494645	182.39	3.11114	0.773228	0.958591	1469	4	32	33.5352	0.253432	-0.495083	183.194	3.15263	0.775105	0.958954	2220	4
6	34.695	0.27964	-0.509507	182.893	3.66903	0.979724	0.627277	11	1	6	33.9416	0.28043	-0.517628	180.62	3.40493	0.979935	0.631003	291	5	6	33.8157	0.273596	-0.515082	177.655	3.06642	0.980726	0.645323	905	5	6	33.6002	0.273996	-0.51375	176.049	3.09642	0.981729	0.664753	1590	5	6	33.7113	0.278046	-0.512012	177.773	3.23443	0.982876	0.685958	2396	5
16	34.8763	0.256147	-0.522192	201.084	3.85544	0.975261	0.781371	11	1	16	34.8236	0.262783	-0.521874	196.375	3.48631	0.975591	0.783834	331	4	16	34.828	0.258266	-0.520322	198.472	3.41771	0.975436	0.789299	598	4	16	34.884	0.262758	-0.522874	198.12	3.35559	0.975192	0.79716	868	4	16	34.8225	0.266433	-0.524433	195.605	3.45376	0.97502	0.806734	1870	4
0	36.3469	0.248858	-0.497787	246.971	3.32758	0.944506	0.860933	35	1	0	35.4821	0.289187	-0.499625	244.616	3.4652	0.943031	0.840796	159	1	0	35.0661	0.289651	-0.499144	246.005	3.47209	0.942561	0.843791	334	2	0	34.6355	0.289822	-0.49678	248.502	3.49739	0.941949	0.847268	510	2	0	34.4226	0.289518	-0.49773	250.155	3.49753	0.941389	0.847972	787	6
16	33.1072	0.218268	-0.485492	309.004	3.77334	0.965265	0.64958	21	1	16	33.1729	0.235108	-0.49366	308.914	3.68387	0.965304	0.649308	139	2	16	33.4786	0.245419	-0.497795	307.401	3.67181	0.965388	0.648222	382	3	16	33.5352	0.248101	-0.498101	305.057	3.67753	0.965775	0.643268	730	3	16	33.7126	0.249056	-0.497795	303.388	3.65421	0.966235	0.642504	1377	3
4	32.1786	0.283425	-0.493326	267.702	3.44736	0.959344	0.516636	133	4	4	33.0304	0.283426	-0.497608	272.625	3.32513	0.960074	0.512226	360	4	4	33.2953	0.288401	-0.498779	276.142	3.39883	0.960824	0.508856	726	4	4	33.3375	0.2926	-0.501625	279.039	3.45361	0.961577	0.504153	1066	4	4	33.3575	0.295931	-0.503273	281.695	3.4512	0.962266	0.49897	1654	4
2	30.5914	0.387234	-0.527709	295.823	3.45869	0.956007	0.646626	66	2	2	31.1921	0.362368	-0.525811	295.645	3.37516	0.953755	0.642725	260	2	2	31.4586	0.347124	-0.522931	295.823	3.45585	0.950824	0.63758	547	4	2	31.8843	0.333707	-0.518663	294.212	3.49271	0.94724	0.635668	1093	4	2	32.2862	0.32299	-0.514584	293.679	3.46851	0.943236	0.635807	1610	4
0	31.5962	0.329234	-0.525416	323.662	3.24199	0.983546	0.734756	163	3	0	31.011	0.377751	-0.539287	328.485	3.28082	0.983588	0.734587	395	3	0	30.807	0.37434	-0.535267	334.869	3.13436	0.983553	0.735002	552	3	0	30.6981	0.369256	-0.533054	336.452	3.11098	0.982866	0.737699	851	3	0	30.6084	0.363377	-0.531622	333.215	3.14209	0.982064	0.740881	1574	3
6	22.0968	0.755622	-0.470627	191.154	8.68373	0.83695	0.0202086	129	2	6	22.1236	0.759667	-0.470601	195.134	7.96099	0.837727	0.0204117	340	2	6	22.0626	0.769223	-0.473856	195.225	8.06778	0.836141	0.0207846	622	2	6	22.0296	0.772269	-0.472055	191.511	7.96075	0.831151	0.0212121	1283	5	6	22.0113	0.772855	-0.471299	187.726	8.00883	0.82342	0.0216813	2042	5
2	21.8512	0.697002	-0.480226	148.734	6.53335	0.936195	0.0291257	143	7	2	21.7386	0.734926	-0.484993	151.067	6.52888	0.9344	0.0292507	443	7	2	21.6033	0.758245	-0.486226	155.553	6.81134	0.931677	0.0294152	853	7	2	21.5549	0.768844	-0.486778	159.859	7.17515	0.928693	0.0295616	1323	7	2	21.5303	0.772591	-0.485981	163.458	7.38623	0.924696	0.0297776	2161	7
6	24.4827	0.697046	-0.461637	36.7841	5.93489	0.871379	0.0581315	59	3	6	23.8956	0.745167	-0.460709	34.7169	5.61717	0.871263	0.0588121	342	3	6	23.6039	0.764178	-0.459121	34.5068	5.45409	0.870504	0.0597042	808	3	6	23.5275	0.772133	-0.459029	34.061	5.05476	0.869362	0.0606018	1330	3	6	23.5088	0.773098	-0.458179	32.9522	4.62869	0.868496	0.0615003	1876	3
10	25.6363	0.590642	-0.459156	30.7467	8.0415	0.881083	0.0635725	69	1	10	24.6653	0.687063	-0.461584	34.0153	7.77338	0.882577	0.0628281	221	1	10	23.9205	0.742479	-0.459502	34.1489	5.92497	0.884151	0.0618664	917	3	10	23.6235	0.760533	-0.45747	34.8761	5.23559	0.88187	0.061884	1426	3	10	23.5482	0.768423	-0.45561	35.6495	4.91732	0.876046	0.0624803	1909	3
26	23.4959	0.754012	-0.469201	149.061	7.4644	0.850693	0.124293	122	4	26	23.5045	0.764935	-0.475988	153.717	7.2329	0.849088	0.124181	371	4	26	23.4804	0.767049	-0.476067	155.319	7.24029	0.848238	0.124053	763	4	26	23.4516	0.768608	-0.476623	156.345	7.28675	0.848612	0.123895	1505	4	26	23.4015	0.769879	-0.476561	158.723	7.32313	0.847117	0.123621	2434	4
4	24.0215	0.763556	-0.479983	177.294	10.5259	0.835051	0.31985	154	3	4	23.8906	0.772719	-0.475974	186.53	11.7656	0.836927	0.31914	277	3	4	23.8131	0.775721	-0.473734	184.876	11.2197	0.840774	0.316589	537	3	4	23.733	0.776433	-0.473132	182.319	10.9668	0.84571	0.313209	1209	3	4	23.6615	0.777284	-0.472198	183.243	11.2311	0.851014	0.307085	1791	3
28	22.4343	0.770065	-0.518672	85.5526	7.795	0.744801	0.0272483	123	7	28	22.371	0.785694	-0.517312	84.9762	8.12366	0.752019	0.0270865	427	7	28	22.2565	0.794239	-0.514648	91.9719	8.84571	0.759689	0.027015	762	7	28	22.1663	0.79766	-0.511369	95.5941	9.3202	0.768	0.0268941	1271	7	28	22.0565	0.801282	-0.507953	99.6814	9.59119	0.778464	0.0266732	2147	7
6	26.4417	0.637285	-0.496294	23.8685	6.1568	0.950513	0.0981923	73	2	6	26.1874	0.671237	-0.494202	21.7946	6.21351	0.948817	0.0998239	218	3	6	26.0318	0.693166	-0.491005	20.7355	6.32813	0.946291	0.101132	665	4	6	25.8831	0.707649	-0.488364	20.5924	6.43644	0.94362	0.102438	1111	4	6	25.8015	0.710941	-0.486245	21.1796	6.66399	0.940808	0.10356	1600	4
2	22.1016	0.760174	-0.470351	160.372	9.12109	0.751595	0.00730556	164	2	2	22.1919	0.76357	-0.472128	164.526	9.34818	0.754113	0.00731643	395	3	2	22.2212	0.764609	-0.473565	167.343	9.48059	0.757636	0.00736902	632	3	2	22.2138	0.765181	-0.474909	165.081	9.23971	0.762616	0.0075446	1637	6	2	22.2492	0.764838	-0.476245	164.847	9.01966	0.766694	0.00779262	2470	6
12	23.1983	0.692171	-0.486153	165.409	8.02429	0.848057	0.0153877	153	6	12	22.903	0.755648	-0.485063	174.962	8.15321	0.836347	0.0157887	374	6	12	22.8109	0.764599	-0.483701	178.082	8.23545	0.823328	0.0162251	979	6	12	22.7769	0.766938	-0.482597	182.743	8.39918	0.809687	0.0165344	1511	6	12	22.7453	0.768527	-0.481382	186.358	8.40061	0.79651	0.0169476	2094	6
36	25.2708	0.702644	-0.515983	42.4611	9.2859	0.961719	0.122119	63	2	36	24.9188	0.725029	-0.513228	44.8074	9.6509	0.962851	0.121185	295	5	36	24.697	0.741872	-0.509608	48.147	10.1827	0.960097	0.120894	656	5	36	24.549	0.749363	-0.50641	49.419	10.0665	0.957285	0.121207	1268	5	36	24.3864	0.755102	-0.503207	50.6074	9.89883	0.953573	0.121666	1974	5
6	23.2055	0.77853	-0.517908	112.083	10.1215	0.874107	0.0115989	120	3	6	23.191	0.782691	-0.519651	132.222	11.0154	0.873992	0.0119945	354	3	6	23.2708	0.780533	-0.521876	135.258	10.9016	0.875257	0.0126402	587	3	6	23.1741	0.780854	-0.522055	135.983	11.146	0.877982	0.0132954	1109	3	6	23.0943	0.782355	-0.521631	137.235	11.171	0.879076	0.0141593	1739	3
2	22.1834	0.751545	-0.487619	151.121	13.6305	0.725788	0.00777182	152	2	2	22.1931	0.753003	-0.487793	152.291	13.876	0.726192	0.00771141	393	2	2	22.1248	0.757022	-0.485714	149.748	13.4159	0.728072	0.00752817	861	4	2	22.0345	0.762585	-0.483309	151.18	13.1312	0.731706	0.00725626	1252	4	2	22.0125	0.764142	-0.481827	151.881	13.2254	0.740817	0.00690305	1837	4
6	25.1591	0.694888	-0.481626	41.8768	7.07483	0.843531	0.104098	115	8	6	24.7567	0.731432	-0.477236	46.3316	7.56389	0.837733	0.106516	469	8	6	24.7233	0.736873	-0.472936	50.1327	7.87931	0.831615	0.10901	934	8	6	24.6827	0.736993	-0.468556	53.601	8.11389	0.825503	0.110922	1277	8	6	24.6135	0.740359	-0.465035	55.3768	8.35633	0.819386	0.111439	2114	8
6	26.033	0.704489	-0.496814	13.6783	6.77027	0.926985	0.103226	121	4	6	25.8476	0.721202	-0.493271	18.535	7.6442	0.927175	0.103298	273	4	6	25.6856	0.730272	-0.49004	21.578	7.94643	0.927739	0.103128	677	4	6	25.6477	0.7299	-0.488499	23.8157	8.16023	0.92835	0.104046	1183	4	6	25.6146	0.729342	-0.487262	24.5959	8.1555	0.927807	0.104239	1873	8
58	31.9527	0.430834	-0.486776	106.433	4.57187	0.829174	0.795213	14	1	58	31.5161	0.467361	-0.505181	113.074	4.24261	0.815567	0.802347	46	1	58	31.0956	0.495714	-0.510416	109.275	4.22377	0.803122	0.808648	392	2	58	30.9813	0.50976	-0.513787	108.913	4.25311	0.790662	0.812847	703	3	58	30.8273	0.519821	-0.516101	108.457	4.23588	0.776078	0.817238	1218	3
88	25.1658	0.587816	-0.38239	99.9773	3.52565	0.975154	0.0663018	40	1	88	24.511	0.678897	-0.401065	107.852	3.96449	0.976261	0.0640695	134	1	88	24.2317	0.684636	-0.414771	125.189	4.51407	0.976951	0.0629266	204	1	88	24.1512	0.688998	-0.385413	155.569	4.74863	0.976953	0.0627195	249	1	88	24.0905	0.689934	-0.368392	152.589	4.54698	0.976713	0.0628126	436	1
86	23.6076	0.652219	-0.451947	77.9469	3.20741	0.843427	0.606488	106	3	86	23.3852	0.695602	-0.487795	80.1996	3.19325	0.839941	0.605519	489	3	86	23.2135	0.734946	-0.515072	88.9705	3.51374	0.83792	0.598366	846	3	86	22.9757	0.748583	-0.517753	100.888	3.69845	0.837019	0.558178	1452	3	86	22.8671	0.755875	-0.503509	107.663	3.87552	0.837167	0.519981	1999	3
76	28.038	0.500995	-0.376324	102.124	5.08053	0.950107	0.473945	0	0	76	27.482	0.512941	-0.394225	101.137	3.85779	0.949547	0.476237	56	2	76	27.1725	0.521262	-0.417991	96.8476	3.39775	0.948093	0.47947	321	2	76	27.2728	0.528447	-0.429286	99.555	3.59811	0.946946	0.483363	695	2	76	27.2573	0.5469	-0.434808	104.679	3.68731	0.945814	0.488035	940	2

## Sheet: sch_fup_no_mask
sch_fup_no_mask_1000										sch_fup_no_mask_2000										sch_fup_no_mask_3000										sch_fup_no_mask_4000										sch_fup_no_mask_5000
sch_fup	lst	ndvi	mndwi	elev	slope	wat	san	streams	str_order	sch_fup	lst	ndvi	mndwi	elev	slope	wat	san	streams	str_order	sch_fup	lst	ndvi	mndwi	elev	slope	wat	san	streams	str_order	sch_fup	lst	ndvi	mndwi	elev	slope	wat	san	streams	str_order	sch_fup	lst	ndvi	mndwi	elev	slope	wat	san	streams	str_order
4.1	25.5578	0.705532	-0.465975	142.754	6.27527	0.972586	0.0396289	132	3	4.1	25.0188	0.743253	-0.463774	147.886	6.10401	0.97261	0.0396204	364	3	4.1	24.9211	0.749223	-0.463522	150.779	6.4598	0.972612	0.0395054	689	3	4.1	24.8878	0.751124	-0.463065	152.352	6.69308	0.972451	0.039457	1390	4	4.1	24.8234	0.754659	-0.462578	153.802	6.91178	0.972053	0.0399053	2007	4
0	22.1451	0.808476	-0.513399	355.211	11.9973	0.974957	0.0315374	31	2	0	22.4157	0.802822	-0.52835	352.557	13.8666	0.974849	0.0323673	133	2	0	22.5076	0.799071	-0.548629	324.927	12.6831	0.974691	0.0353156	365	2	0	22.9258	0.781457	-0.567517	267.026	10.0964	0.974475	0.0370407	833	2	0	23.1598	0.762782	-0.561022	224.089	8.22325	0.974233	0.0378052	1583	2
0	24.4223	0.717739	-0.543532	282.017	6.26848	0.878156	0.01947	48	2	0	23.9357	0.76101	-0.55	283.294	6.34615	0.8787	0.0194658	250	2	0	23.7578	0.76789	-0.550047	282.22	6.24301	0.879466	0.01947	581	2	0	23.7217	0.769003	-0.548728	281.138	6.25734	0.880629	0.0194453	957	2	0	23.6374	0.771552	-0.54673	279	6.25653	0.881629	0.0191545	1598	3
0	28.2074	0.667716	-0.551604	462.929	6.38004	0.92762	0.0185062	16	1	0	28.175	0.656457	-0.550276	450.011	6.78096	0.921078	0.0192209	176	3	0	28.2538	0.647205	-0.545911	437.728	7.20823	0.914458	0.0201441	571	3	0	28.2237	0.651414	-0.543796	433.296	7.44634	0.908019	0.0213797	1087	3	0	28.0915	0.663951	-0.543939	432.336	7.41967	0.90168	0.0227533	1551	3
0	21.883	0.752619	-0.456655	240.948	7.96903	0.478817	0.0877484	89	2	0	21.8524	0.753195	-0.455188	242.536	7.50432	0.492619	0.0862049	301	3	0	21.8243	0.757294	-0.454217	243.118	7.81653	0.512606	0.0843953	586	4	0	21.839	0.759774	-0.453928	243.718	8.08955	0.539194	0.0816197	1111	4	0	21.8842	0.761147	-0.454545	243.661	8.13729	0.56551	0.0786919	1768	4
6	24.9822	0.779037	-0.489026	186.907	9.02414	0.81786	0.0548296	108	3	6	24.9485	0.780565	-0.488318	191.696	10.0602	0.823059	0.0550851	337	3	6	24.9383	0.782671	-0.490258	198.225	11.0336	0.830051	0.0557341	706	3	6	24.9368	0.783828	-0.49391	206.312	12.2736	0.837796	0.0564085	1030	3	6	24.9847	0.781014	-0.497808	206.8	11.8125	0.846135	0.0572749	1697	3
25.5	25.2636	0.702093	-0.515406	42.4454	9.30748	0.961824	0.122035	64	2	25.5	24.9235	0.724562	-0.513024	44.8575	9.67243	0.962983	0.121036	295	5	25.5	24.7018	0.741433	-0.509457	48.1507	10.1945	0.96023	0.120779	654	5	25.5	24.549	0.74909	-0.506234	49.4093	10.0779	0.957322	0.121088	1262	5	25.5	24.3864	0.754907	-0.503026	50.5565	9.90553	0.953548	0.121533	1971	5
0	25.8866	0.682827	-0.493441	88.7156	6.23048	0.970678	0.0562774	253	7	0	25.3444	0.736635	-0.496252	91.6488	6.98308	0.969512	0.0563732	557	7	0	25.1567	0.750367	-0.495564	93.6195	7.22589	0.968124	0.0555293	939	7	0	25.1068	0.756325	-0.495723	96.5119	7.45406	0.96631	0.0545828	1507	7	0	25.121	0.757872	-0.496827	98.9819	7.62724	0.96383	0.0534476	2247	7
0	28.9952	0.500926	-0.447215	285.064	5.96044	0.814757	0.222471	8	2	0	28.9757	0.503017	-0.447926	298.837	5.8613	0.810258	0.221675	48	2	0	28.2415	0.514845	-0.447435	303.615	5.3806	0.798726	0.228321	172	2	0	27.6107	0.51517	-0.443009	301.723	5.05071	0.786086	0.237127	362	2	0	27.6191	0.513565	-0.452615	275.887	4.98183	0.776997	0.248235	751	4
0	25.6643	0.71086	-0.46546	170.38	8.33332	0.889456	0.12137	152	6	0	25.7483	0.724268	-0.467848	174.725	8.48307	0.889482	0.120735	390	6	0	25.7992	0.729509	-0.470455	177.681	7.99345	0.888031	0.121263	780	6	0	25.7672	0.734314	-0.474517	181.458	7.93889	0.88607	0.1222	1257	6	0	25.7318	0.738202	-0.477707	184.313	8.2165	0.883747	0.123609	1914	6
0	29.2686	0.386194	-0.479776	21.5909	5.88428	0.958631	0.121548	82	5	0	29.31	0.407688	-0.501235	19.9801	5.15268	0.955792	0.127432	395	5	0	29.3834	0.433539	-0.513546	21.8313	4.87373	0.952197	0.134236	893	5	0	29.5692	0.446184	-0.518491	24.5377	4.79055	0.948497	0.141902	1480	5	0	29.8038	0.439196	-0.521313	26.4641	4.78965	0.944453	0.150026	2229	5
0	25.0164	0.773762	-0.490377	81.9789	7.64297	0.904653	0.0439843	114	5	0	25.0188	0.774733	-0.490032	87.0797	8.07977	0.905643	0.0439722	460	5	0	24.945	0.77713	-0.489478	91.2732	8.288	0.90723	0.0439907	957	5	0	24.8735	0.779334	-0.488392	96.1001	8.52995	0.906732	0.0439752	1337	5	0	24.8544	0.779554	-0.488043	97.9845	8.50817	0.904378	0.0440373	2102	5
0	29.388	0.505273	-0.538242	151.105	4.97212	0.921758	0.150709	60	5	0	28.9397	0.523326	-0.537264	151.805	4.89451	0.920231	0.151224	454	5	0	28.8234	0.542088	-0.533355	157.522	4.99557	0.918556	0.152757	866	5	0	28.8545	0.539382	-0.53144	162.273	5.29517	0.916948	0.155439	1366	5	0	28.9121	0.53572	-0.53032	167.082	5.37164	0.914278	0.159107	2051	5
0	32.4361	0.433991	-0.502285	16.0547	3.46644	0.99533	0.0179015	41	1	0	32.6879	0.418178	-0.501955	16.3321	3.66834	0.995249	0.0173703	189	1	0	32.6988	0.412218	-0.506177	15.02	3.81759	0.995125	0.0168597	441	3	0	32.6039	0.410643	-0.50808	14.5648	3.89285	0.994869	0.0169532	654	3	0	32.5412	0.410585	-0.509432	14.0613	3.79027	0.99448	0.0173677	1194	4
0	25.1757	0.757858	-0.540579	532.721	7.22319	0.852524	0.0161067	6	1	0	25.5601	0.751343	-0.544314	523.893	7.76628	0.856948	0.0164428	191	2	0	25.7944	0.740049	-0.544233	486.908	8.10987	0.861699	0.0168132	463	4	0	25.8795	0.742812	-0.543954	447.866	8.42794	0.866637	0.0172142	991	4	0	26.0306	0.744253	-0.542993	408.744	8.72233	0.871852	0.017624	1758	4
0	22.8375	0.809131	-0.520512	523.049	8.36729	0.724384	0.0307305	35	1	0	23.2031	0.794967	-0.524661	519.109	8.26758	0.7243	0.030651	265	2	0	23.2394	0.790129	-0.524574	521.282	8.4757	0.725318	0.0301499	600	3	0	23.3287	0.786504	-0.525675	527.842	8.44388	0.730715	0.0292602	997	3	0	23.4108	0.784274	-0.526835	536.951	8.61634	0.741621	0.028233	1511	3
0	26.6038	0.704814	-0.524499	270.948	7.86734	0.887105	0.106966	25	1	0	26.2263	0.724753	-0.524609	271.262	8.16929	0.888588	0.106563	206	1	0	26.0094	0.736676	-0.521269	268.671	8.64121	0.890195	0.106352	518	2	0	25.9799	0.739845	-0.520138	266.773	8.60909	0.891849	0.106357	827	2	0	25.935	0.740866	-0.518825	261.463	8.6161	0.893528	0.106615	1574	2
0	24.8997	0.787195	-0.519537	140.917	5.45831	0.942434	0.0445987	126	2	0	24.8091	0.789603	-0.518305	146.199	6.17199	0.943077	0.0445859	336	2	0	24.7877	0.789728	-0.517739	147.933	6.69	0.944101	0.0446643	628	3	0	24.7686	0.789811	-0.517096	147.833	6.83858	0.94522	0.0446907	1062	3	0	24.7495	0.790612	-0.51651	147.322	6.93768	0.945926	0.0446456	1527	3
2	27.1298	0.591877	-0.524263	166.26	3.38933	0.902114	0.0793685	57	3	2	26.945	0.622589	-0.527958	158.766	3.63812	0.901719	0.079885	293	3	2	26.8114	0.643617	-0.527379	157.383	3.60658	0.901179	0.0805304	631	3	2	26.72	0.652549	-0.527432	156.884	3.67656	0.900499	0.0811918	1204	3	2	26.7059	0.654637	-0.529172	155.778	3.5886	0.899545	0.0816977	2014	5
0	26.2855	0.632341	-0.481594	247.982	5.88424	0.716748	0.0627127	133	3	0	26.0434	0.699506	-0.487369	257.924	6.36925	0.708929	0.0624688	362	3	0	25.9735	0.707846	-0.488343	259.387	6.74144	0.697509	0.062134	812	3	0	25.9386	0.712619	-0.489048	261.316	6.93852	0.687994	0.0616504	1274	4	0	25.8972	0.714821	-0.489376	262.16	7.03316	0.684631	0.061262	1941	4
0	22.7502	0.697536	-0.513181	109.072	8.31975	0.897423	0.0170282	161	2	0	22.517	0.74464	-0.516327	116.437	8.96174	0.892917	0.0174629	312	2	0	22.4489	0.75478	-0.516092	118.551	8.9939	0.887095	0.0178043	726	2	0	22.4294	0.762983	-0.515508	120.208	9.07114	0.881012	0.0180969	1082	3	0	22.4197	0.766913	-0.514507	120.516	9.11056	0.874973	0.0184922	1663	4
0	31.3751	0.139286	-0.385665	19.7527	4.33243	0.988188	0.0145008	85	3	0	30.9861	0.176098	-0.398423	19.0487	4.39726	0.988085	0.0147165	381	4	0	30.8161	0.20868	-0.407425	21.3664	4.1197	0.987912	0.0155296	713	4	0	30.7049	0.219064	-0.411656	22.7251	4.11972	0.987747	0.0169055	1137	4	0	30.6686	0.226493	-0.41837	23.2488	4.102	0.987603	0.0187947	1826	5
2	27.0234	0.739627	-0.519239	255.826	6.19181	0.8865	0.0307644	0	0	2	26.8864	0.74916	-0.516698	249.982	6.44575	0.885957	0.031181	143	2	2	26.8595	0.748966	-0.515286	245.142	6.16654	0.885523	0.031614	533	3	2	26.8747	0.74891	-0.514353	242.92	6.26415	0.885198	0.0319212	988	3	2	26.8161	0.752243	-0.5134	240.551	6.3249	0.884587	0.0320721	1609	3
2	24.6496	0.77926	-0.494744	201.637	7.68867	0.88901	0.0551891	95	2	2	24.5939	0.781328	-0.493765	203.356	8.31396	0.889584	0.0553017	271	2	2	24.5053	0.782852	-0.49364	203.542	8.65	0.891158	0.055593	609	2	2	24.5372	0.780934	-0.494187	202.787	8.6138	0.894368	0.0558062	1183	3	2	24.5358	0.779716	-0.492732	202.708	8.76787	0.898832	0.0557211	1698	3
5.6	26.0849	0.612735	-0.478231	10.4117	2.96945	0.742504	0.175105	274	4	5.6	27.0269	0.574496	-0.48951	10.7883	2.98196	0.743613	0.175112	680	4	5.6	27.3342	0.56962	-0.496489	11.0858	3.0698	0.747331	0.175095	1548	5	5.6	27.6384	0.569816	-0.501186	11.5731	3.14917	0.752025	0.175422	2465	5	5.6	27.8966	0.565767	-0.505207	11.9952	3.24644	0.756657	0.176247	3354	5
12	26.1438	0.643436	-0.509328	17.152	2.77278	0.916897	0.0348252	137	2	12	27.445	0.571451	-0.509307	21.4311	3.91235	0.916485	0.0357191	353	4	12	27.785	0.589479	-0.523729	28.9606	4.37517	0.914413	0.0369967	917	4	12	28.0776	0.589902	-0.529712	36.6779	4.7273	0.910892	0.0385718	1453	4	12	28.263	0.581144	-0.533277	43.4959	4.87802	0.907475	0.0401344	1982	4
0	26.007	0.685292	-0.476834	163.799	7.67295	0.913118	0.170859	116	3	0	25.9173	0.742899	-0.478798	161.375	7.64609	0.913416	0.172437	403	3	0	25.9881	0.748161	-0.477853	163.068	7.77036	0.908795	0.17411	978	6	0	26.0448	0.751605	-0.478072	167.723	8.19742	0.903128	0.176737	1550	6	0	26.092	0.750768	-0.477349	171.904	8.44912	0.897086	0.181498	2099	6
0	28.0663	0.592768	-0.501018	16.7114	6.86057	0.957766	0.143416	69	2	0	27.9372	0.599257	-0.503693	16.8174	6.48443	0.958394	0.143279	373	2	0	28.0312	0.592739	-0.50282	16.9779	6.17795	0.956925	0.143306	716	2	0	28.2017	0.580843	-0.500177	16.624	5.77165	0.95466	0.143431	1052	2	0	28.3101	0.574584	-0.496187	16.0696	5.43007	0.952158	0.142885	1873	5
0	25.0703	0.638375	-0.463827	35.8832	8.60814	0.86745	0.0555537	48	1	0	24.1713	0.727459	-0.462505	34.7773	6.34308	0.867803	0.0554853	386	3	0	23.6827	0.759304	-0.460575	36.7288	5.47521	0.867141	0.0560407	764	3	0	23.598	0.769419	-0.459796	36.9669	5.12738	0.866755	0.0568026	1307	3	0	23.5446	0.775182	-0.458576	35.4078	4.75284	0.867014	0.0578184	2016	3
1.9	25.5957	0.752548	-0.491048	94.0519	10.9844	0.938459	0.0303492	104	2	1.9	25.2304	0.765217	-0.486005	98.335	11.0142	0.938395	0.0304174	470	8	1.9	25.152	0.768366	-0.4839	104.122	10.7926	0.938361	0.0306511	918	8	1.9	25.1472	0.768723	-0.483687	109.557	10.6953	0.938234	0.0309744	1237	8	1.9	25.1377	0.768403	-0.483682	113.876	10.7518	0.937868	0.0314414	1741	8
0	25.102	0.707071	-0.534386	224.862	5.14509	0.952371	0.0139673	140	5	0	24.8377	0.735724	-0.533162	230.596	5.22968	0.952515	0.0139312	359	5	0	24.7519	0.741048	-0.530908	235.803	5.32806	0.95216	0.0139455	575	5	0	24.728	0.743201	-0.529837	240.09	5.35916	0.951456	0.0140909	894	5	0	24.74	0.741109	-0.529473	242.318	5.43813	0.950962	0.0142162	1357	5
0	36.0817	0.258656	-0.499491	246	3.27884	0.942675	0.83593	24	1	0	35.4209	0.28828	-0.499386	244.29	3.4153	0.942535	0.83402	196	2	0	35.0002	0.289392	-0.499772	246.147	3.46192	0.942385	0.840423	331	2	0	34.6356	0.289191	-0.496438	248.649	3.48527	0.941761	0.842947	539	2	0	34.4672	0.28749	-0.497065	250.538	3.4964	0.941178	0.843041	780	6
0	26.2616	0.632898	-0.487655	16.1896	1.34938	0.983171	0.0819949	91	5	0	25.8417	0.672871	-0.486005	16.7528	1.67508	0.982763	0.0833356	374	5	0	25.5507	0.690115	-0.482619	19.0714	2.34558	0.981968	0.0851997	812	5	0	25.3681	0.706716	-0.481132	21.9681	3.22362	0.981196	0.0887381	1450	5	0	25.2898	0.717921	-0.480667	23.7981	4.03544	0.98069	0.0926656	2307	5
0	25.8299	0.570131	-0.43665	13.9115	3.72099	0.864727	0.205808	0	0	0	27.0854	0.525901	-0.469536	13.5027	4.18957	0.863788	0.206428	196	3	0	28.0359	0.491844	-0.474795	13.2271	4.41206	0.864213	0.206552	621	7	0	28.5222	0.480568	-0.477547	13.1848	4.51273	0.865713	0.206629	1182	7	0	28.5938	0.489384	-0.479057	13.3503	4.69403	0.867491	0.206601	1906	7
0	22.995	0.786581	-0.520089	106.897	10.3953	0.875452	0.0112598	73	3	0	22.9805	0.78623	-0.520876	112.548	10.1654	0.877984	0.0116015	383	3	0	23.0362	0.784649	-0.521739	121.952	10.8706	0.880342	0.0121852	668	3	0	23.0289	0.785624	-0.522449	128.143	11.0595	0.881684	0.0127102	1129	3	0	22.9829	0.786121	-0.522417	131.632	11.1633	0.882009	0.0130837	1713	6
0	27.124	0.448276	-0.462367	62.416	5.60936	0.982189	0.0381921	57	2	0	26.7059	0.592756	-0.496627	64.0295	4.04395	0.982186	0.0382151	304	4	0	26.4969	0.640659	-0.500888	65.0981	3.57693	0.981722	0.0393276	864	4	0	26.3699	0.666556	-0.507081	68.5882	3.52917	0.980157	0.0417876	1290	4	0	26.191	0.689445	-0.512178	70.6683	3.38838	0.977316	0.0448269	1758	4
0	26.8284	0.709483	-0.510179	192.517	6.28542	0.867857	0.140844	135	4	0	26.5686	0.726824	-0.507091	192.582	7.1241	0.868652	0.139946	437	4	0	26.5181	0.73518	-0.508315	194.397	7.72091	0.868915	0.138914	861	4	0	26.5486	0.731729	-0.509135	195.641	7.85647	0.869084	0.138076	1608	4	0	26.5474	0.733787	-0.5103	198.729	7.87486	0.869935	0.1375	2213	4
0	30.4481	0.139524	-0.45401	294.233	3.66741	0.724644	0.242033	143	2	0	32.0158	0.167897	-0.485139	303.336	3.62278	0.723395	0.245929	299	3	0	32.2122	0.182765	-0.499434	308.251	3.624	0.717083	0.260972	515	3	0	32.322	0.184433	-0.502056	308.647	3.69874	0.707861	0.27838	797	3	0	32.6331	0.180326	-0.500578	305.247	3.80075	0.695552	0.295996	1417	3
24	29.8889	0.595347	-0.529438	161.478	5.83783	0.977451	0.750978	142	4	24	29.9236	0.594914	-0.52916	164.621	5.40308	0.977097	0.749392	432	4	24	29.9989	0.587884	-0.527317	169.26	5.12431	0.976668	0.747254	729	4	24	30.0476	0.584064	-0.526649	172.181	5.01803	0.976334	0.744617	1113	4	24	30.1557	0.578125	-0.526175	175.224	4.97738	0.976121	0.742117	1697	4
12	29.8255	0.468539	-0.538835	186.352	4.92801	0.869478	0.368169	181	3	12	30.0745	0.42333	-0.518476	192.147	4.97381	0.86976	0.367103	428	3	12	30.2956	0.398397	-0.506297	198.899	5.01933	0.870049	0.367144	698	3	12	30.3935	0.392215	-0.502676	203.398	4.89978	0.870205	0.368836	1035	3	12	30.5709	0.381901	-0.500488	204.795	4.93726	0.870742	0.372178	1583	3
18	25.5991	0.427511	-0.332253	117	3.49963	0.335261	0.391462	6	1	18	25.6491	0.394743	-0.31311	110.662	3.62202	0.373219	0.353564	7	1	18	25.5708	0.34202	-0.251246	97.0701	2.94281	0.373184	0.353199	7	1	18	25.454	0.279516	-0.17176	84.2052	2.26331	0.373071	0.353064	42	1	18	25.4588	0.283863	-0.10783	83.1346	2.16309	0.37281	0.35292	115	1
0	30.0859	0.561632	-0.498035	142.775	4.07699	0.982414	0.807586	108	3	0	29.9329	0.56351	-0.505229	145.51	4.12884	0.982568	0.807761	364	3	0	30.0261	0.56609	-0.504335	149.107	4.2082	0.9828	0.808112	745	3	0	29.9947	0.568914	-0.503446	153.25	4.32484	0.983104	0.809378	1302	4	0	30.0261	0.568598	-0.502835	157.412	4.33168	0.983522	0.813399	1783	4
0	33.2942	0.217295	-0.512552	136.144	4.24931	0.582838	0.841149	66	2	0	33.7569	0.227243	-0.525303	136.762	4.67368	0.579268	0.842106	314	2	0	33.6239	0.233533	-0.528483	136.486	4.85086	0.57479	0.843179	744	3	0	33.5344	0.234382	-0.528359	135.414	4.96713	0.567618	0.844356	1496	4	0	33.3939	0.233827	-0.526737	134.843	4.97664	0.559092	0.845738	2379	4
0	28.7662	0.621627	-0.515726	152.214	4.09329	0.925587	0.744135	1	1	0	28.802	0.621681	-0.510937	141.224	4.50113	0.926174	0.743843	239	2	0	29.0543	0.609046	-0.510725	140.474	4.7193	0.927337	0.742852	552	2	0	29.0825	0.603975	-0.509189	141.043	4.75184	0.929134	0.741058	1026	3	0	29.0173	0.603618	-0.508378	139.439	4.72745	0.932134	0.737784	1639	3
0	28.0463	0.672459	-0.526778	328.485	6.1338	0.883418	0.0369776	13	2	0	27.5686	0.721871	-0.528269	326.1	6.18556	0.877561	0.0377191	272	2	0	27.5779	0.722349	-0.528755	326.633	6.30643	0.871582	0.0385774	596	3	0	27.6128	0.721057	-0.5288	325.567	6.27846	0.865616	0.0395421	1153	3	0	27.6384	0.720756	-0.52886	325.575	6.23435	0.859597	0.0406222	1728	4
8	32.7908	0.356439	-0.476788	103.121	4.57508	0.835359	0.793506	2	1	8	31.4644	0.461563	-0.497936	110.543	4.4605	0.823953	0.79901	26	1	8	31.1486	0.486026	-0.508099	106.393	4.26502	0.81681	0.801993	247	3	8	30.9629	0.504678	-0.513104	103.844	4.20937	0.80748	0.805414	673	3	8	30.8148	0.518138	-0.515874	104.23	4.22659	0.793562	0.809414	1160	3
20	25.6772	-0.0816423	-0.329283	66	0	0.945876	0.466473	0	0	20	27.2047	0.249781	-0.349074	66	0	0.947842	0.476769	36	1	20	27.4401	0.420547	-0.401395	89.1591	3.19643	0.947652	0.481425	268	2	20	27.5597	0.470928	-0.421786	96.8613	3.61031	0.946786	0.484684	574	2	20	27.4274	0.527818	-0.431344	102.165	3.68825	0.947086	0.48859	831	2
0	33.7015	0.26567	-0.500568	290.488	3.78625	0.966074	0.653279	36	1	0	33.7281	0.274918	-0.504907	285.54	3.91026	0.966352	0.653698	228	3	0	33.8056	0.274945	-0.503592	281.883	3.97404	0.966713	0.657696	576	3	0	33.7569	0.273969	-0.501424	281.785	3.96795	0.9671	0.663019	998	4	0	33.7613	0.27569	-0.500816	282.201	3.99867	0.967688	0.668474	1565	4
4	23.1374	0.801117	-0.517716	228.663	5.26208	0.517258	0.190507	36	1	4	23.2354	0.795444	-0.518522	228.333	4.76665	0.525432	0.192709	171	1	4	23.3594	0.789255	-0.519766	222.056	4.59366	0.535481	0.194673	523	2	4	23.452	0.785326	-0.521092	216.492	4.69971	0.548746	0.196257	1011	3	4	23.5461	0.782196	-0.52196	211.226	4.70588	0.563437	0.197244	1373	3
6.3	27.2964	0.316757	-0.359466	99.1205	3.83007	0.705995	0.511266	1	1	6.3	26.7866	0.351417	-0.368216	97.4489	3.3323	0.707195	0.51131	42	1	6.3	26.7266	0.371351	-0.355535	92.4819	3.31537	0.707726	0.51133	144	3	6.3	26.7426	0.423685	-0.339849	93.4252	3.60133	0.707388	0.51128	365	3	6.3	26.8394	0.453248	-0.336399	94.5831	3.7935	0.705844	0.511043	618	3
4	24.317	0.719443	-0.526703	233.456	6.54615	0.866887	0.0131094	122	2	4	23.8636	0.760216	-0.527567	244	6.79561	0.867226	0.0132484	368	3	4	23.7048	0.768318	-0.526108	249.668	6.88976	0.866888	0.0131734	644	3	4	23.6711	0.770876	-0.524807	252.394	6.90954	0.865807	0.0130705	986	3	4	23.6374	0.771808	-0.523449	252.311	6.92505	0.859746	0.0131647	1545	3
0	26.0023	0.75708	-0.529221	155.895	7.22254	0.724138	0.0682879	101	2	0	25.8417	0.771703	-0.52955	154.994	6.82393	0.722535	0.0684538	388	4	0	25.7968	0.774268	-0.529249	158.977	6.84452	0.722129	0.0695846	790	4	0	25.8181	0.773102	-0.529689	161.598	6.99396	0.721532	0.0710761	1323	4	0	25.8512	0.772452	-0.529908	162.833	7.0501	0.720816	0.0720857	1952	4
0	31.9349	0.205601	-0.523238	271.369	4.03574	0.563952	0.438795	112	2	0	32.3176	0.195541	-0.517622	273.022	3.97482	0.563983	0.43806	453	4	0	32.0562	0.19687	-0.518674	280.284	4.07406	0.566524	0.433001	758	4	0	31.7853	0.199771	-0.520778	283.462	4.06993	0.56925	0.426309	1362	4	0	31.9855	0.196695	-0.516738	286.92	4.06216	0.574591	0.421229	1893	4
0	29.4935	0.503133	-0.513301	109.836	4.58458	0.919035	0.0676015	126	3	0	29.1629	0.556122	-0.521423	111.677	4.59976	0.920953	0.0676832	422	3	0	28.8844	0.559322	-0.521457	112.731	4.74244	0.924131	0.0687741	952	5	0	29.1031	0.531603	-0.516528	115.47	4.93049	0.927076	0.070663	1572	5	0	29.4018	0.489912	-0.513214	118.723	5.09323	0.929583	0.0725728	2408	5
0	25.646	0.756212	-0.564335	20.9643	6.58267	0.983433	0.0905657	138	5	0	25.4297	0.774718	-0.561536	22.0358	6.62372	0.982594	0.0912504	436	5	0	25.4294	0.775027	-0.560768	22.4595	6.32864	0.981665	0.0924291	999	5	0	25.3769	0.779248	-0.560676	25.0979	6.04496	0.980784	0.0936389	1598	5	0	25.3123	0.784051	-0.560475	28.5748	5.881	0.979957	0.0948467	2251	5
0	30.4212	0.403896	-0.514648	115.311	3.8369	0.95318	0.857468	156	6	0	31.0612	0.38941	-0.512216	119.599	3.60878	0.953284	0.857213	412	6	0	31.0272	0.393921	-0.509787	122.173	3.60285	0.953542	0.855726	838	6	0	31.0585	0.397624	-0.507762	126.634	3.55718	0.953694	0.85329	1324	6	0	30.9358	0.403433	-0.505981	130.183	3.57795	0.953189	0.849418	1880	6
0	26.9766	0.230101	-0.22934	10.2016	2.30563	0.987168	0.0622764	114	3	0	27.1579	0.30832	-0.28425	11.7754	2.68009	0.985631	0.062526	205	3	0	27.1941	0.384904	-0.350273	13.3003	2.94688	0.983916	0.0627654	365	3	0	27.1532	0.499538	-0.441242	13.2919	2.81585	0.982246	0.0632383	712	5	0	27.1275	0.545917	-0.467806	13.7344	2.77865	0.980594	0.0641323	1161	5
12	33.1028	0.20339	-0.475755	303.108	4.09594	0.963684	0.614131	79	2	12	33.3753	0.213392	-0.486079	306.08	3.70024	0.964143	0.621106	185	2	12	33.4997	0.228114	-0.494089	305.042	3.66762	0.964594	0.627681	440	3	12	33.6982	0.235265	-0.495524	304.434	3.64545	0.965044	0.634085	831	3	12	33.8256	0.239426	-0.496291	302.889	3.64096	0.965374	0.6401	1330	3
2	23.6089	0.741595	-0.509811	179.328	4.27063	0.976278	0.0808862	121	3	2	23.4262	0.756359	-0.510301	184.671	4.08451	0.975917	0.0799312	314	3	2	23.2682	0.768841	-0.511332	185.311	4.08685	0.975407	0.0787117	705	3	2	23.1481	0.777805	-0.510944	186.828	4.1742	0.974792	0.0775342	1125	4	2	23.044	0.784774	-0.510215	187.869	4.18327	0.97429	0.0759327	1842	4
0	23.1983	0.69378	-0.486499	165.248	8.04611	0.847678	0.0153295	152	6	0	22.903	0.75581	-0.485255	175.143	8.13453	0.836158	0.0157246	368	6	0	22.8157	0.764599	-0.483871	178.191	8.23512	0.823209	0.0161568	979	6	0	22.7769	0.766985	-0.482664	182.767	8.39542	0.809587	0.0164756	1515	6	0	22.7478	0.768536	-0.481448	186.393	8.3956	0.796393	0.0169087	2102	6
0	30.7163	0.38361	-0.527854	296.779	3.48582	0.95613	0.646749	51	2	0	31.1706	0.362856	-0.525673	295.274	3.38778	0.953921	0.642941	259	2	0	31.3909	0.34859	-0.523288	295.804	3.45576	0.95107	0.637781	529	2	0	31.8798	0.333786	-0.518816	294.327	3.49546	0.947542	0.635875	1092	4	0	32.2817	0.322851	-0.514618	293.656	3.46744	0.943546	0.636053	1636	4
2	34.2391	0.268497	-0.530755	208.047	3.08564	0.982822	0.678779	10	1	2	34.2448	0.277508	-0.530715	202.602	3.26994	0.98356	0.686234	182	1	2	34.4755	0.279782	-0.52563	198.419	3.30167	0.984425	0.694772	507	2	2	34.6119	0.279523	-0.519835	195.018	3.37943	0.985336	0.703761	1308	4	2	34.488	0.279483	-0.515024	191.926	3.35157	0.986294	0.713399	2195	5
8	30.4658	0.566337	-0.514217	107.037	3.51439	0.877061	0.757813	52	2	8	30.3429	0.569487	-0.515239	106.717	3.80298	0.885397	0.762885	192	3	8	30.2226	0.5696	-0.516472	106.647	4.09812	0.892773	0.769722	453	3	8	30.2356	0.567266	-0.517253	110.991	4.08466	0.896082	0.777215	763	3	8	30.3336	0.560688	-0.517843	114.941	4.02569	0.896881	0.785519	1129	3
4	34.0358	0.226066	-0.500709	193.826	3.80085	0.789883	0.960297	26	1	4	34.0225	0.237888	-0.502067	188.571	3.43923	0.788883	0.960188	289	2	4	33.7879	0.26188	-0.497993	186	3.36578	0.788217	0.960065	865	3	4	33.4863	0.278951	-0.497912	185.316	3.36884	0.788388	0.959963	1597	4	4	33.3731	0.278377	-0.497458	185.792	3.37513	0.78911	0.959888	2309	4
0	30.3252	0.355614	-0.500144	9.03001	3.59781	0.842923	0.280735	78	2	0	30.2774	0.344302	-0.494325	8.76757	3.32288	0.843352	0.280068	347	2	0	30.0014	0.344182	-0.484756	8.82704	3.13761	0.844319	0.279752	565	3	0	29.7272	0.34352	-0.478405	9.0111	3.01671	0.845726	0.279518	1111	3	0	29.5027	0.343981	-0.474194	8.94486	2.97875	0.84724	0.279072	1669	3
6	26.4276	0.674451	-0.486417	97.5044	7.66935	0.881782	0.0470417	62	3	6	25.9008	0.717058	-0.482287	103.668	8.33263	0.882643	0.047262	302	3	6	25.6998	0.726789	-0.477873	111.673	8.90029	0.88447	0.0476835	715	4	6	25.6099	0.726788	-0.475776	119.52	9.28433	0.887259	0.048087	1247	4	6	25.5151	0.728199	-0.471512	127.31	9.57088	0.889711	0.0480639	1804	4
0	34.0755	0.352015	-0.52827	130.255	3.98925	0.615713	0.930162	101	2	0	34.2147	0.345955	-0.529027	130.457	3.50965	0.615159	0.930175	419	3	0	34.5652	0.328914	-0.522657	131.015	3.55157	0.616762	0.928867	838	3	0	34.9981	0.307947	-0.516425	131.498	3.5992	0.630802	0.926589	1166	3	0	35.7724	0.29049	-0.509222	132.134	3.56084	0.648942	0.924066	1720	3
2	23.5194	0.586811	-0.400245	11.5956	3.39218	0.919689	0.180066	16	1	2	23.2587	0.595544	-0.391632	11.6443	3.63825	0.917823	0.178848	179	1	2	23.012	0.595906	-0.379593	12.4701	4.00078	0.914983	0.1775	330	2	2	22.8545	0.592161	-0.374553	12.9899	4.25383	0.911439	0.170895	438	2	2	22.5851	0.587107	-0.370147	13	4.22705	0.903596	0.159972	765	3
0	31.3706	0.447522	-0.48584	213.241	5.68399	0.887283	0.28183	77	5	0	31.6705	0.430918	-0.483274	222.448	5.24429	0.889017	0.282286	306	5	0	31.6547	0.421082	-0.481569	229.556	5.09711	0.892481	0.282669	599	5	0	31.7381	0.413132	-0.480818	230.524	4.97212	0.899259	0.274045	1116	5	0	31.7313	0.415076	-0.480821	230.949	4.96203	0.905558	0.26227	1936	5
0	31.9765	0.277635	-0.484875	303.815	3.69881	0.956832	0.332199	48	1	0	33.1929	0.290821	-0.503561	300.397	3.34552	0.95789	0.332671	154	1	0	33.1974	0.301116	-0.507184	296.634	3.31092	0.95878	0.342229	494	3	0	33.2241	0.303607	-0.508131	293.623	3.31982	0.958989	0.356013	1125	3	0	33.1729	0.306943	-0.50928	291.804	3.35604	0.959261	0.369223	1965	3
0	35.1249	0.23485	-0.498795	158.773	3.33987	0.938567	0.946867	66	3	0	35.3385	0.236174	-0.498467	157.956	3.2922	0.938511	0.947056	420	3	0	35.6715	0.236061	-0.497469	161.083	3.27611	0.938387	0.947542	687	3	0	35.9032	0.236828	-0.495946	162.145	3.30521	0.93848	0.948185	1111	3	0	35.9653	0.240881	-0.497077	162.283	3.37131	0.938956	0.949208	1987	6
0	28.1791	0.641772	-0.510333	138.475	4.23229	0.934211	0.674081	95	5	0	27.7164	0.650659	-0.507768	137.933	4.20791	0.932996	0.667101	443	5	0	27.8194	0.643266	-0.506631	144.813	4.24697	0.931701	0.660105	859	5	0	27.8196	0.642516	-0.506665	152.122	4.37285	0.930605	0.654191	1422	5	0	27.795	0.644072	-0.506295	155.938	4.44997	0.930342	0.649791	2007	5
4.1	34.5377	0.164019	-0.43092	110.886	3.05141	0.709795	0.664718	0	0	4.1	34.5035	0.174777	-0.434424	110.126	2.96021	0.719088	0.668836	197	2	4.1	34.6334	0.178375	-0.43429	109.833	2.9678	0.736512	0.677586	319	2	4.1	34.6972	0.178459	-0.432957	109.873	2.97358	0.738378	0.687366	447	2	4.1	34.8247	0.176754	-0.432573	109.225	3.00868	0.730824	0.695601	905	3
0	33.1952	0.296556	-0.512806	299.989	3.65234	0.97952	0.714666	23	2	0	32.49	0.329346	-0.519823	295.732	3.51713	0.979437	0.714754	298	2	0	32.6533	0.325392	-0.518919	296.553	3.49007	0.979299	0.716071	578	2	0	32.9055	0.315596	-0.516524	297.364	3.48829	0.979125	0.718977	836	2	0	32.9769	0.311837	-0.515289	296.442	3.51766	0.978869	0.7235	1446	3
4	27.3732	0.489267	-0.534441	88.703	5.09226	0.688603	0.51063	145	3	4	27.1513	0.48093	-0.523858	96.7743	4.65701	0.689074	0.510581	319	3	4	27.1774	0.479828	-0.518773	102.783	4.60462	0.69102	0.51031	434	3	4	27.0898	0.481137	-0.512022	102.218	4.61134	0.694164	0.509398	715	3	4	27.0249	0.478994	-0.509144	101.301	4.44214	0.693509	0.507265	1218	3
0	32.8475	0.310345	-0.472162	145.269	3.45696	0.899204	0.508928	58	3	0	33.273	0.304226	-0.467149	145.554	3.56766	0.898826	0.509334	294	3	0	33.1818	0.311464	-0.469565	145.541	3.60519	0.897105	0.507412	686	3	0	33.144	0.314999	-0.468658	144.763	3.67223	0.895026	0.505062	1361	3	0	32.9156	0.322332	-0.472143	143.941	3.75318	0.89309	0.503921	1999	3
4	30.6595	0.449747	-0.495397	312.613	5.304	0.6987	0.255976	85	2	4	30.8977	0.420636	-0.49225	322.574	5.34943	0.693518	0.25193	268	3	4	30.8048	0.412541	-0.49015	326.31	5.49994	0.688097	0.246774	418	3	4	30.5959	0.423416	-0.489847	323.102	5.65832	0.682967	0.241503	909	3	4	30.5459	0.426315	-0.490422	319.609	5.79596	0.682062	0.23585	1457	3
0	35.7173	0.255124	-0.53005	152.142	3.95546	0.952081	0.541294	6	1	0	35.756	0.246647	-0.518655	149.665	3.91575	0.951702	0.544331	192	3	0	35.6863	0.2493	-0.518518	147.921	3.78335	0.950777	0.548821	634	3	0	35.665	0.248449	-0.519625	148.087	3.76765	0.94961	0.554454	1025	3	0	35.4903	0.247002	-0.519294	147.153	3.78376	0.948253	0.559082	1550	3
0	25.4013	0.661688	-0.533418	275.484	4.54926	0.990732	0.03216	99	3	0	25.4653	0.65188	-0.533172	284.074	4.49832	0.989483	0.0330203	364	3	0	25.3681	0.652318	-0.531974	286.682	4.61873	0.988248	0.0338482	833	4	0	25.3586	0.645112	-0.531915	291.67	4.79942	0.987356	0.0343953	1338	4	0	25.3562	0.639541	-0.531897	294.941	4.91455	0.986643	0.0346835	1867	4
0	31.9468	0.454773	-0.494464	150.785	4.24099	0.804182	0.911448	0	0	0	31.2126	0.538861	-0.504488	139.739	3.85264	0.803766	0.911984	250	4	0	30.4746	0.570945	-0.50574	131.402	3.60149	0.803182	0.912818	737	4	0	30.4624	0.571934	-0.507028	132.82	3.60477	0.802248	0.913716	1210	4	0	30.4914	0.573044	-0.507449	135.705	3.68002	0.801022	0.914682	1799	4
0	36.097	0.282989	-0.509618	238.848	3.33021	0.942544	0.818919	60	1	0	35.7223	0.307443	-0.515227	235.76	3.34533	0.942862	0.818401	167	2	0	34.952	0.32419	-0.517631	232.071	3.22793	0.942317	0.81985	405	2	0	34.5344	0.325543	-0.518509	227.239	3.24261	0.941061	0.822426	1018	3	0	34.314	0.329216	-0.519136	225.481	3.24886	0.939488	0.825953	1647	3
1.9	28.3464	0.426908	-0.471622	20.1651	3.58704	0.904234	0.0493376	129	4	1.9	28.5164	0.449464	-0.487162	22.3496	3.39143	0.905659	0.04929	576	4	1.9	28.2584	0.494038	-0.498531	23.481	3.51315	0.907423	0.049119	1073	5	1.9	27.9894	0.542196	-0.508848	25.4595	3.5771	0.9097	0.0490172	1683	5	1.9	28.3533	0.538462	-0.514958	28.0797	3.70584	0.912577	0.0488792	2602	5
0	26.8302	0.747159	-0.521406	213.812	6.13317	0.936383	0.0632467	156	4	0	26.87	0.751596	-0.519636	219.32	5.7985	0.936041	0.0630703	457	4	0	26.7223	0.757678	-0.517799	223.761	5.85363	0.935207	0.0630625	1004	4	0	26.5768	0.761292	-0.516199	229.178	6.02416	0.934246	0.0629849	1685	4	0	26.5157	0.761997	-0.515237	233.797	6.14023	0.933026	0.0626869	2149	4
0	32.5661	0.196511	-0.526445	169.551	5.01798	0.881596	0.176598	77	3	0	32.2279	0.205118	-0.531579	166.745	5.48345	0.876503	0.176321	372	4	0	32.2301	0.202701	-0.528353	165.048	5.55676	0.864777	0.177873	812	4	0	32.2167	0.201557	-0.526612	165.491	5.42316	0.851692	0.179603	1347	4	0	32.1628	0.201209	-0.525259	167.794	5.417	0.839334	0.181689	1949	4
0	24.4011	0.714017	-0.452759	76.8751	9.42009	0.64786	0.0445918	49	1	0	23.6491	0.743732	-0.452057	75.1903	9.30131	0.65884	0.0440025	319	3	0	23.353	0.762326	-0.450111	74.7037	9.39461	0.673031	0.0431974	815	3	0	23.2854	0.770256	-0.448185	77.315	9.34286	0.688618	0.0423509	1235	3	0	23.217	0.77456	-0.444521	79.1682	9.09987	0.704919	0.0415609	1792	3
0	31.7913	0.494909	-0.533146	160.467	4.63252	0.972131	0.514301	76	2	0	31.357	0.519356	-0.532253	161.313	4.80152	0.971978	0.518588	326	3	0	31.048	0.531601	-0.52923	165.227	4.80403	0.971768	0.522035	480	3	0	30.8443	0.540349	-0.526462	164.531	4.88568	0.971553	0.527749	884	3	0	30.6441	0.545319	-0.523506	162.991	4.95859	0.971324	0.533119	1312	3
8	33.8665	0.27526	-0.512353	149.015	3.55318	0.788273	0.46291	67	2	8	33.7746	0.275082	-0.505812	147.84	3.3512	0.787483	0.462881	252	2	8	33.4253	0.279176	-0.499417	146.848	3.43852	0.785755	0.463521	542	2	8	33.0025	0.282418	-0.499487	144.685	3.49464	0.785307	0.465062	1231	3	8	32.6678	0.28041	-0.496091	143.324	3.55054	0.784449	0.468989	1749	3
0	35.122	0.201332	-0.518351	139.592	4.98224	0.431154	0.711373	123	3	0	35.0266	0.200543	-0.514648	140.877	5.00072	0.426791	0.710449	407	3	0	34.8818	0.200273	-0.515598	141.769	4.88128	0.420087	0.709163	930	3	0	34.728	0.202807	-0.515752	143.801	4.89737	0.408085	0.707864	1630	4	0	34.7632	0.202629	-0.514434	146.128	4.86932	0.385742	0.709017	2453	4
4	35.6666	0.177177	-0.465333	94.8928	2.34065	0.773735	0.678567	2	1	4	36.0219	0.173199	-0.467953	93.1977	2.2702	0.773757	0.680577	140	3	4	36.0643	0.173629	-0.467263	92.4737	2.29209	0.770294	0.682171	379	3	4	36.1883	0.171815	-0.466702	93.1541	2.35956	0.767948	0.68625	715	3	4	36.3838	0.168264	-0.464099	94.2424	2.4699	0.766994	0.697301	955	3
1.9	NA	NA	NA	8.3024	2.03359	0.994345	0.0139326	62	2	1.9	NA	NA	NA	10.7612	2.20061	0.994288	0.0137	215	2	1.9	NA	NA	NA	12.3717	2.40937	0.994102	0.0134875	303	4	1.9	28.008	0.13551	-0.280682	11.2828	2.41366	0.993852	0.0132845	687	4	1.9	28.432	0.162843	-0.302279	11.3183	2.48348	0.993635	0.012886	1017	4
0	25.2137	0.746386	-0.490939	130.937	9.73019	0.829613	0.104189	112	4	0	25.1947	0.752442	-0.48909	134.886	9.26546	0.829714	0.10478	415	4	0	25.2066	0.754511	-0.487875	136.813	9.32829	0.829614	0.104366	972	4	0	25.2019	0.75689	-0.487202	139.922	9.44573	0.829041	0.103472	1554	4	0	25.19	0.758744	-0.487442	143.878	9.57964	0.828288	0.102531	2198	4
18	23.8098	0.763719	-0.4779	180.713	9.97465	0.82438	0.331854	139	3	18	23.7765	0.772482	-0.475883	187.315	11.184	0.827076	0.329638	278	3	18	23.6565	0.776824	-0.473319	188.821	11.3757	0.831597	0.326256	612	3	18	23.5091	0.778015	-0.472953	187.783	11.2432	0.836828	0.322296	1173	3	18	23.4135	0.778789	-0.471915	188.972	11.4056	0.842332	0.316521	1630	3
0	33.184	0.243373	-0.470067	184.101	3.16485	0.847526	0.926963	83	3	0	33.2241	0.247409	-0.473075	185.94	3.04317	0.849852	0.921471	355	3	0	33.2419	0.24995	-0.480898	189.58	3.05173	0.850973	0.918855	705	3	0	33.253	0.250445	-0.490909	192.697	3.17244	0.850779	0.918986	1036	3	0	33.2597	0.248061	-0.496032	196.86	3.21339	0.849349	0.919177	1434	3
4	22.4099	0.771703	-0.51879	86.0313	7.82027	0.746131	0.0272123	117	7	4	22.3686	0.785668	-0.517349	84.8885	8.10831	0.753223	0.0270464	426	7	4	22.2565	0.79414	-0.51477	91.8258	8.82568	0.760826	0.0269658	765	7	4	22.1663	0.797508	-0.511521	95.3119	9.29368	0.769069	0.0268378	1290	7	4	22.0589	0.801183	-0.508116	99.4796	9.57924	0.779309	0.0266131	2147	7
0	37.5	0.15512	-0.472892	119.568	3.66374	0.321499	0.95189	29	1	0	37.1153	0.165191	-0.483641	118.588	3.48133	0.322548	0.950457	185	2	0	37.0592	0.168802	-0.487451	116.818	3.48084	0.322972	0.947582	397	2	0	37.2167	0.16957	-0.487787	114.811	3.52928	0.32248	0.944316	795	2	0	37.2922	0.169278	-0.489014	112.613	3.57872	0.320903	0.940875	1371	2
0	31.6063	0.325777	-0.523548	322.697	3.20333	0.983714	0.734137	156	3	0	31.0008	0.37817	-0.538812	328.028	3.2904	0.983749	0.734028	392	3	0	30.8059	0.375186	-0.535594	334.198	3.12866	0.983619	0.735016	554	3	0	30.6958	0.369958	-0.533279	336.067	3.09806	0.98287	0.737935	851	3	0	30.6141	0.363527	-0.531762	332.928	3.14346	0.982053	0.741162	1548	3
2	34.2696	0.273287	-0.524587	189.352	3.89486	0.973141	0.901855	14	1	2	34.2318	0.27487	-0.526794	184.026	3.63443	0.974115	0.902197	150	1	2	34.332	0.286398	-0.525747	180.36	3.56183	0.975375	0.90203	499	2	2	34.3731	0.291408	-0.522272	177.007	3.53534	0.976977	0.901216	1019	5	2	34.3449	0.295638	-0.521012	174.732	3.5572	0.978943	0.900562	1993	5
0	32.3086	0.33737	-0.505766	102.339	3.29206	0.885233	0.653125	49	6	0	32.1898	0.344913	-0.512585	102.083	3.25119	0.884466	0.654526	391	6	0	32.2324	0.341034	-0.511938	102.563	3.22566	0.884432	0.655654	1026	7	0	32.331	0.336306	-0.51201	103.992	3.24114	0.884403	0.656544	1537	7	0	32.4318	0.333333	-0.513386	104.831	3.22008	0.883691	0.657075	2352	7
0	30.2204	0.190567	-0.473901	103.093	5.17217	0.630589	0.322899	25	7	0	29.8849	0.195563	-0.476748	102.95	4.76884	0.630448	0.322791	504	7	0	30.4845	0.18843	-0.469359	105.557	4.87148	0.631044	0.322998	1094	7	0	30.9521	0.178409	-0.462787	108.429	5.12622	0.631143	0.323263	1698	7	0	31.011	0.178215	-0.46499	111.06	5.28923	0.629962	0.323606	2518	7
0	30.3685	0.532416	-0.501348	103.849	4.69597	0.856943	0.709003	78	3	0	30.7878	0.50675	-0.507563	114.62	4.4041	0.860485	0.714229	237	3	0	30.5109	0.520392	-0.50918	116.937	4.11655	0.862406	0.718172	516	3	0	30.3832	0.529525	-0.509193	118.528	4.19635	0.86279	0.720717	867	3	0	30.223	0.542078	-0.509524	120.27	4.29007	0.865813	0.725079	1342	3
0	25.3509	0.718251	-0.546904	366.946	8.79154	0.854872	0.03187	124	3	0	25.0537	0.743731	-0.5338	438.636	7.99339	0.855791	0.031879	250	3	0	25.0486	0.734702	-0.528831	441.119	8.6809	0.860993	0.0318156	589	3	0	25.1448	0.7274	-0.528634	423.193	7.60797	0.869453	0.0316287	1024	3	0	25.1264	0.725339	-0.529951	422.032	7.10485	0.877997	0.0311639	1585	3
18	NA	NA	-0.359646	NA	NA	NA	NA	NA	NA	18	29.9416	0.268333	-0.317014	104.145	3.30228	0.637919	0.412723	70	2	18	29.5544	0.292447	-0.0412203	113.679	3.66828	0.692467	0.379832	207	2	18	29.3702	0.308549	0.0486372	130.279	3.84576	0.682454	0.374986	359	2	18	29.1356	0.328848	0.0497787	130.364	3.9891	0.673215	0.374337	633	5
0	22.7199	0.753051	-0.472866	217.106	7.57343	0.980023	0.0196121	67	1	0	22.652	0.75594	-0.473112	215.96	7.30669	0.979503	0.0194323	314	2	0	22.6177	0.757048	-0.472047	213.282	6.3559	0.977857	0.0192623	542	3	0	22.6518	0.75622	-0.471566	206.815	5.90654	0.975116	0.0189533	1032	3	0	22.6316	0.756566	-0.47156	204.735	5.67712	0.973357	0.0183235	1666	3
0	26.9473	0.651918	-0.482894	211.854	5.566	0.815168	0.0575712	54	5	0	26.5063	0.701461	-0.48818	208.766	5.46765	0.808334	0.0579102	318	5	0	26.444	0.710896	-0.48969	207.255	5.35759	0.802717	0.0577693	785	5	0	26.4264	0.715962	-0.490055	209.124	5.50495	0.805585	0.0569745	1309	5	0	26.3958	0.720921	-0.490171	211.972	5.63944	0.811667	0.0559583	2010	5
0	26.338	0.669019	-0.513571	126.834	4.20017	0.93206	0.0475806	31	2	0	25.5226	0.7594	-0.519182	124.193	4.22606	0.931645	0.0476114	138	2	0	25.3378	0.769475	-0.516625	120.606	3.99011	0.929766	0.0477279	522	4	0	25.2946	0.771807	-0.516483	119.567	4.02242	0.927337	0.0478184	977	4	0	25.2355	0.77408	-0.516996	119.001	4.17656	0.924506	0.0480347	1596	4
0	28.5037	0.655853	-0.520555	251.975	7.82306	0.816467	0.204689	116	4	0	28.9259	0.629327	-0.520296	254.638	7.54716	0.816612	0.203452	386	4	0	28.9443	0.619649	-0.518595	256.718	7.33923	0.816881	0.200885	778	4	0	29.1054	0.590866	-0.515391	259.421	7.31047	0.815396	0.200656	1186	4	0	29.1951	0.574104	-0.513316	261.664	7.29787	0.813537	0.201089	1873	4
0	25.0901	0.767141	-0.484982	110.347	14.1918	0.916549	0.0421056	1	1	0	24.9926	0.769739	-0.481179	108.109	12.8155	0.917426	0.0425131	181	2	0	25.0354	0.76451	-0.480214	101.059	11.7999	0.918576	0.0434502	751	8	0	25.0592	0.763165	-0.48	98.3894	11.2402	0.919825	0.0445256	1348	8	0	25.0568	0.763293	-0.479247	99.108	10.9503	0.921523	0.0457435	2112	8
2	33.4419	0.311631	-0.527627	307.959	3.84745	0.973014	0.32579	57	2	2	33.1673	0.316292	-0.52188	306.595	3.75103	0.971713	0.339417	330	2	2	33.0972	0.313712	-0.51755	307.273	3.76275	0.970056	0.353621	719	3	2	32.9546	0.313609	-0.514456	308.825	3.73573	0.968422	0.367794	1259	3	2	32.6734	0.319269	-0.513986	309.538	3.70952	0.966944	0.38159	2128	3
0	34.5201	0.314787	-0.529631	185.777	3.08523	0.85318	0.814782	86	2	0	33.8256	0.331912	-0.52861	185.024	3.31858	0.852979	0.818594	453	3	0	33.5751	0.343345	-0.53013	186.953	3.44827	0.853285	0.82403	736	3	0	33.493	0.349721	-0.534497	188.766	3.50616	0.853956	0.829925	1111	3	0	33.5241	0.351778	-0.536376	189.955	3.53294	0.854395	0.836126	1849	3
0	28.4355	0.570788	-0.545985	46.4189	3.04846	0.928386	0.123379	49	1	0	28.4274	0.568348	-0.539997	44.0747	2.86075	0.928507	0.12247	346	5	0	28.5337	0.562198	-0.536483	45	2.6899	0.929067	0.121292	660	5	0	28.4713	0.580107	-0.534841	45.8654	2.9057	0.930218	0.120206	1388	6	0	28.4644	0.588373	-0.534467	47.0044	3.16312	0.931466	0.116983	1863	6
0	28.008	0.60561	-0.535147	39.4504	2.49769	0.921562	0.128737	157	5	0	28.0312	0.618711	-0.536126	47.1465	2.87166	0.921459	0.127842	462	5	0	28.2792	0.605888	-0.53581	51.4837	2.96929	0.921163	0.126391	761	5	0	28.263	0.61	-0.535445	53.9165	3.1084	0.921081	0.124581	1150	5	0	28.1449	0.621542	-0.534494	55	3.11575	0.921186	0.122573	1790	6
41.2	26.8747	0.58564	-0.499638	11.8224	1.67221	0.976141	0.148421	147	5	41.2	27.0082	0.6	-0.507783	15.1395	2.06479	0.975408	0.151268	386	5	41.2	27.1579	0.587493	-0.510989	18.6563	2.15422	0.974437	0.15525	752	5	41.2	27.2233	0.58	-0.511528	20.2146	2.38708	0.973	0.160032	1369	5	41.2	27.1906	0.577862	-0.511425	22.0645	2.62441	0.971443	0.165366	1972	5
18	22.4854	0.772347	-0.516736	76.9139	7.97907	0.866415	0.0114622	161	4	18	22.4927	0.773004	-0.524253	84.1865	9.18223	0.860131	0.0116785	366	4	18	22.427	0.772727	-0.523893	86.2023	9.46035	0.852891	0.0117909	765	4	18	22.3223	0.776589	-0.52094	87.736	9.74317	0.844228	0.0118464	1313	4	18	22.2711	0.779929	-0.520724	90.4683	9.91531	0.8361	0.011952	1824	4
2	29.4663	0.290485	-0.423709	112.372	3.36117	0.731595	0.332902	19	1	2	29.3898	0.309375	-0.431437	111.259	3.71981	0.723478	0.335688	240	5	2	29.2255	0.337289	-0.432254	120.035	4.17361	0.710196	0.337637	541	5	2	29.0718	0.367347	-0.434712	135.453	4.65681	0.696861	0.337633	909	5	2	28.6121	0.41031	-0.437511	164.169	5.02501	0.684092	0.335465	1274	5
89.6	35.9087	0.139074	-0.456544	96.6725	3.06619	0.746668	0.756647	14	4	89.6	36.2687	0.150311	-0.471992	85.6801	3.16592	0.742173	0.757252	349	4	89.6	36.1339	0.158813	-0.47593	89.5518	3.27151	0.740066	0.758818	791	4	89.6	35.949	0.164125	-0.478851	93.3636	3.34072	0.739199	0.762551	1128	4	89.6	35.8923	0.166184	-0.478533	94.8031	3.33945	0.732958	0.766639	1720	4
0	34.552	0.295161	-0.521354	285.694	3.52896	0.981666	0.83762	114	3	0	33.3797	0.310517	-0.528683	287.756	3.37562	0.98156	0.838575	410	3	0	33.0839	0.313234	-0.528104	290.62	3.31433	0.981434	0.839319	627	3	0	32.9769	0.311075	-0.526889	292.184	3.27061	0.981449	0.840215	1001	4	0	32.6935	0.314214	-0.525766	291.807	3.27386	0.981632	0.839924	1892	4
0	30.1139	0.360769	-0.391816	9.39163	3.36763	0.80918	0.147944	125	2	0	27.908	0.413565	-0.366787	9.68357	3.28312	0.816216	0.146729	329	2	0	28.0498	0.40157	-0.366566	9.77748	3.08623	0.823319	0.145398	503	2	0	28.7416	0.374058	-0.366594	9.23532	2.84329	0.830056	0.14405	948	2	0	28.5424	0.369499	-0.35527	8.64789	2.59477	0.836567	0.142641	1753	2
0	24.9092	0.759291	-0.478365	81.7364	10.0415	0.947205	0.0610169	101	3	0	24.7996	0.762925	-0.473928	81.8649	10.7702	0.946357	0.0606404	374	4	0	24.7757	0.763753	-0.472705	84.807	11.0249	0.945516	0.0602362	825	8	0	24.7757	0.762568	-0.472447	86.5	10.7311	0.944305	0.0597985	1482	8	0	24.7638	0.762489	-0.471358	88.6344	10.6284	0.943903	0.0593457	2076	8
0	28.9055	0.505161	-0.530565	316.551	6.43298	0.902057	0.233284	120	3	0	28.9822	0.507434	-0.529596	317.413	6.13757	0.896556	0.226892	423	3	0	29.049	0.504397	-0.526066	319.669	6.17748	0.891346	0.220332	884	3	0	28.995	0.504742	-0.523861	323.903	6.15602	0.886552	0.213818	1310	3	0	28.9019	0.512057	-0.52367	324.9	6.30594	0.882331	0.20733	2199	3
0	25.6543	0.523931	-0.537348	278.876	7.5222	0.70102	0.264027	153	4	0	25.7932	0.527848	-0.536418	289.138	6.91555	0.701024	0.264534	397	4	0	25.922	0.523716	-0.533759	298.711	6.50599	0.700819	0.268176	725	4	0	25.9291	0.523607	-0.531729	302.458	6.32643	0.699519	0.273834	1108	4	0	26.0058	0.513861	-0.529501	303.949	6.33387	0.697588	0.274799	1614	4
0	28.1344	0.357106	-0.504095	186.306	5.62151	0.855289	0.205768	41	4	0	27.7257	0.384042	-0.51526	186.925	5.69704	0.853344	0.209911	259	4	0	27.9465	0.373093	-0.514258	189.266	5.89951	0.851352	0.21204	576	4	0	28.1321	0.364395	-0.512602	190.082	6.03992	0.849468	0.215346	1180	4	0	28.219	0.357573	-0.511212	192.135	6.13722	0.847737	0.219567	1841	4
0	24.8687	0.794941	-0.518231	108.028	6.76575	0.669305	0.0451646	142	3	0	24.8759	0.798125	-0.515544	113.717	6.15068	0.679255	0.0452987	390	3	0	24.8115	0.799224	-0.512297	117.028	6.19404	0.689846	0.0453709	730	3	0	24.728	0.800223	-0.510118	118.842	6.21418	0.700713	0.0452061	1072	3	0	24.6827	0.80089	-0.508828	119.209	6.31476	0.711579	0.0450463	1633	3
10	34.5751	0.326565	-0.51934	144.989	3.65263	0.910374	0.793716	154	3	10	35.0288	0.320474	-0.521228	149.305	3.43715	0.906192	0.796851	408	3	10	34.9301	0.325266	-0.522892	154.211	3.26896	0.901753	0.797924	582	3	10	34.6972	0.329704	-0.523422	153.902	3.24466	0.897193	0.799022	1116	3	10	34.5278	0.331737	-0.524224	153.253	3.23638	0.892708	0.799784	1907	4
0	32.9658	0.306031	-0.509633	308.635	3.88617	0.871158	0.708958	104	2	0	33.1952	0.307836	-0.509865	311.434	4.12357	0.872477	0.70891	262	2	0	33.2797	0.298673	-0.506921	312.635	4.24303	0.879822	0.708786	511	3	0	33.3353	0.288173	-0.505136	311.152	4.23063	0.889744	0.709191	945	3	0	33.4286	0.28614	-0.505554	308.121	4.18239	0.90105	0.709685	1590	3
4	21.8977	0.695718	-0.480769	149.621	6.67036	0.935357	0.0293845	141	7	4	21.724	0.738821	-0.485305	151.409	6.53265	0.933535	0.0295029	437	7	4	21.6088	0.758652	-0.486404	155.647	6.78087	0.930822	0.0296816	861	7	4	21.5573	0.76931	-0.486952	159.957	7.18205	0.927866	0.0298438	1320	7	4	21.5328	0.772994	-0.486067	163.597	7.38398	0.923892	0.0299136	2135	7
0	25.3538	0.553223	-0.492704	257.281	4.99312	0.959918	0.0922089	106	6	0	25.4392	0.609028	-0.508202	257.901	5.3226	0.959379	0.0922069	271	6	0	25.2992	0.632168	-0.509494	255.463	5.46375	0.958805	0.0920597	874	6	0	25.3325	0.634921	-0.510585	258.739	5.55289	0.958213	0.0914701	1512	6	0	25.4226	0.629866	-0.510829	263.291	5.60055	0.956704	0.0905869	2157	6
16	26.1745	0.733047	-0.507849	180.639	7.80438	0.764861	0.111985	77	3	16	26.0943	0.747884	-0.502011	183.928	8.06882	0.766123	0.109489	266	3	16	26.007	0.750291	-0.49859	189.646	8.05754	0.76784	0.106549	492	3	16	25.9338	0.754936	-0.495997	190.031	7.84644	0.770221	0.103441	1115	4	16	25.8512	0.757631	-0.494922	189.817	8.06005	0.773122	0.100044	1859	4
8	33.9119	0.252997	-0.516975	255.522	5.42093	0.912494	0.891219	41	1	8	33.4575	0.271796	-0.518501	251.996	5.04516	0.913254	0.892406	344	2	8	33.3319	0.281377	-0.522224	248.747	4.97002	0.911995	0.895426	654	3	8	33.2775	0.274047	-0.521636	245.396	4.70601	0.909294	0.897709	1145	3	8	33.233	0.270843	-0.517418	236.564	4.45618	0.906623	0.899726	1528	3
4.1	33.6968	0.297107	-0.517326	185.165	3.64631	0.980136	0.660847	26	1	4.1	33.6267	0.278296	-0.512212	181.413	3.1573	0.980177	0.662701	384	5	4.1	33.6345	0.26797	-0.510475	179.034	2.93073	0.980566	0.671355	825	5	4.1	33.5681	0.269562	-0.508375	177.502	3.03596	0.981577	0.685985	1619	5	4.1	33.6711	0.277699	-0.507935	178.488	3.23545	0.982752	0.703895	2403	5
18	25.7885	0.524809	-0.364544	99.2929	4.05142	0.974741	0.0671317	0	0	18	24.7673	0.664381	-0.366619	106.011	3.70009	0.975852	0.0647628	117	1	18	24.2183	0.685463	-0.370417	121.261	4.45039	0.976837	0.063079	195	1	18	24.1479	0.688577	-0.355973	149.431	4.77736	0.97695	0.0627794	231	1	18	24.1214	0.689157	-0.344673	154.231	4.59684	0.976756	0.062819	383	1
2	29.0801	0.329159	-0.353477	195.193	8.09026	0.991636	0.0217272	114	2	2	27.7373	0.543703	-0.447401	208.391	9.42628	0.991317	0.0215899	309	2	2	27.0585	0.609209	-0.449964	215.69	10.1234	0.990708	0.0223436	555	3	2	26.8185	0.631229	-0.454869	212.487	9.59933	0.989155	0.0240511	1135	3	2	26.5932	0.654972	-0.461824	206.422	9.06429	0.986489	0.0262509	1741	3
2	35.2956	0.270945	-0.537261	195.762	3.18036	0.949761	0.925057	22	1	2	35.1056	0.263696	-0.529299	194.573	3.36761	0.951202	0.924779	213	4	2	34.9235	0.261613	-0.52726	192.397	3.58127	0.95337	0.924015	697	4	2	34.9992	0.261648	-0.527181	193.98	3.49632	0.955871	0.922861	1309	4	2	35.019	0.26269	-0.527787	195.071	3.34378	0.958529	0.921655	1867	4
0	35.2956	0.270945	-0.537261	195.762	3.18036	0.949761	0.925057	22	1	0	35.1056	0.263696	-0.529299	194.573	3.36761	0.951202	0.924779	213	4	0	34.9235	0.261613	-0.52726	192.397	3.58127	0.95337	0.924015	697	4	0	34.9992	0.261648	-0.527181	193.98	3.49632	0.955871	0.922861	1309	4	0	35.019	0.26269	-0.527787	195.071	3.34378	0.958529	0.921655	1867	4
2	33.2953	0.278158	-0.474239	258.558	2.83978	0.925031	0.480348	97	2	2	33.352	0.308508	-0.493105	260.494	3.01976	0.925793	0.494987	224	2	2	33.2486	0.310325	-0.497725	262.65	3.20788	0.926683	0.512132	528	3	2	33.293	0.306558	-0.496867	264.787	3.22704	0.925976	0.53039	878	3	2	33.3419	0.303853	-0.497016	264.846	3.26974	0.924949	0.545401	1340	3
0	27.1093	0.252418	-0.345421	17.7611	5.26633	0.98819	0.0125246	106	2	0	27.3891	0.241546	-0.365785	27.5403	5.9199	0.988097	0.0126826	231	2	0	27.4497	0.252553	-0.374481	25.3578	5.47507	0.987946	0.0128967	581	2	0	27.4567	0.250983	-0.37754	24.2434	5.09273	0.987942	0.0129481	1073	3	0	27.7501	0.246811	-0.386109	23.9106	4.93173	0.98795	0.0131028	1945	6
0	28.484	0.61146	-0.528534	396.616	8.30662	0.764365	0.044375	75	2	0	27.9941	0.641476	-0.533199	398.309	9.39551	0.775706	0.0448911	247	3	0	27.9337	0.656129	-0.531394	391.541	9.58569	0.788128	0.0456442	640	3	0	27.8849	0.661462	-0.528079	392.48	9.45216	0.801059	0.0465018	894	3	0	27.8013	0.672194	-0.527369	373.444	8.73292	0.814312	0.0474285	1627	3
0	35.9925	0.29606	-0.537507	158.173	4.12871	0.812528	0.831378	38	1	0	35.6699	0.3137	-0.536217	153.207	3.9337	0.812872	0.834268	343	3	0	35.3071	0.335875	-0.53563	152.75	3.86411	0.814605	0.841009	706	3	0	35.2108	0.342215	-0.534247	152.352	3.91175	0.816915	0.84992	1135	3	0	35.1954	0.343404	-0.534264	151.132	3.8919	0.81967	0.859796	1931	4
26.1	33.6838	0.227499	-0.498476	184.772	3.0794	0.772701	0.957576	56	3	26.1	33.5662	0.235809	-0.496497	181.5	3.07112	0.772652	0.957804	413	3	26.1	33.5707	0.241549	-0.497213	181.313	3.09393	0.772719	0.958178	870	4	26.1	33.5396	0.247298	-0.494612	182.257	3.11022	0.773265	0.9586	1476	4	26.1	33.5352	0.253411	-0.495069	183.141	3.1518	0.77512	0.958962	2227	4
0	32.7985	0.409372	-0.533425	143.534	2.96214	0.984989	0.973013	51	3	0	31.6585	0.414058	-0.531044	143.513	3.19698	0.984088	0.972756	316	3	0	31.8877	0.389678	-0.523969	143.287	3.25029	0.983089	0.972628	744	3	0	31.8974	0.388103	-0.522709	143.246	3.27205	0.982086	0.972666	1539	4	0	31.9284	0.388863	-0.52162	143.048	3.23082	0.980955	0.972508	2217	4
0	34.4705	0.280678	-0.524464	208.693	3.25444	0.954168	0.952917	82	2	0	34.4903	0.298294	-0.515994	213.29	3.37347	0.953012	0.94841	212	3	0	34.8049	0.286145	-0.513527	213.601	3.4021	0.951835	0.944156	418	3	0	35.1209	0.279136	-0.512619	210.242	3.47502	0.950737	0.940421	892	3	0	35.3268	0.273835	-0.511259	206.316	3.55914	0.949686	0.937853	1639	3

## Sheet: sth_base_no_mask
sth_base_no_mask_1000										sth_base_no_mask_2000										sth_base_no_mask_3000										sth_base_no_mask_4000										sth_base_no_mask_5000
sth_base	lst	ndvi	mndwi	elev	slope	wat	san	streams	str_order	sth_base	lst	ndvi	mndwi	elev	slope	wat	san	streams	str_order	sth_base	lst	ndvi	mndwi	elev	slope	wat	san	streams	str_order	sth_base	lst	ndvi	mndwi	elev	slope	wat	san	streams	str_order	sth_base	lst	ndvi	mndwi	elev	slope	wat	san	streams	str_order
18	26.8284	0.709483	-0.510179	192.517	6.28542	0.867857	0.140844	135	4	18	26.5686	0.726824	-0.507091	192.582	7.1241	0.868652	0.139946	437	4	18	26.5181	0.73518	-0.508315	194.397	7.72091	0.868915	0.138914	861	4	18	26.5486	0.731729	-0.509135	195.641	7.85647	0.869084	0.138076	1608	4	18	26.5474	0.733787	-0.5103	198.729	7.87486	0.869935	0.1375	2213	4
0	27.0234	0.739627	-0.519239	255.826	6.19181	0.8865	0.0307644	0	0	0	26.8864	0.74916	-0.516698	249.982	6.44575	0.885957	0.031181	143	2	0	26.8595	0.748966	-0.515286	245.142	6.16654	0.885523	0.031614	533	3	0	26.8747	0.74891	-0.514353	242.92	6.26415	0.885198	0.0319212	988	3	0	26.8161	0.752243	-0.5134	240.551	6.3249	0.884587	0.0320721	1609	3
6	26.2855	0.632341	-0.481594	247.982	5.88424	0.716748	0.0627127	133	3	6	26.0434	0.699506	-0.487369	257.924	6.36925	0.708929	0.0624688	362	3	6	25.9735	0.707846	-0.488343	259.387	6.74144	0.697509	0.062134	812	3	6	25.9386	0.712619	-0.489048	261.316	6.93852	0.687994	0.0616504	1274	4	6	25.8972	0.714821	-0.489376	262.16	7.03316	0.684631	0.061262	1941	4
6	26.007	0.685292	-0.476834	163.799	7.67295	0.913118	0.170859	116	3	6	25.9173	0.742899	-0.478798	161.375	7.64609	0.913416	0.172437	403	3	6	25.9881	0.748161	-0.477853	163.068	7.77036	0.908795	0.17411	978	6	6	26.0448	0.751605	-0.478072	167.723	8.19742	0.903128	0.176737	1550	6	6	26.092	0.750768	-0.477349	171.904	8.44912	0.897086	0.181498	2099	6
8	25.6643	0.71086	-0.46546	170.38	8.33332	0.889456	0.12137	152	6	8	25.7483	0.724268	-0.467848	174.725	8.48307	0.889482	0.120735	390	6	8	25.7992	0.729509	-0.470455	177.681	7.99345	0.888031	0.121263	780	6	8	25.7672	0.734314	-0.474517	181.458	7.93889	0.88607	0.1222	1257	6	8	25.7318	0.738202	-0.477707	184.313	8.2165	0.883747	0.123609	1914	6
10	26.1745	0.733047	-0.507849	180.639	7.80438	0.764861	0.111985	77	3	10	26.0943	0.747884	-0.502011	183.928	8.06882	0.766123	0.109489	266	3	10	26.007	0.750291	-0.49859	189.646	8.05754	0.76784	0.106549	492	3	10	25.9338	0.754936	-0.495997	190.031	7.84644	0.770221	0.103441	1115	4	10	25.8512	0.757631	-0.494922	189.817	8.06005	0.773122	0.100044	1859	4
0	26.9473	0.651918	-0.482894	211.854	5.566	0.815168	0.0575712	54	5	0	26.5063	0.701461	-0.48818	208.766	5.46765	0.808334	0.0579102	318	5	0	26.444	0.710896	-0.48969	207.255	5.35759	0.802717	0.0577693	785	5	0	26.4264	0.715962	-0.490055	209.124	5.50495	0.805585	0.0569745	1309	5	0	26.3958	0.720921	-0.490171	211.972	5.63944	0.811667	0.0559583	2010	5
4	29.8255	0.468539	-0.538835	186.352	4.92801	0.869478	0.368169	181	3	4	30.0745	0.42333	-0.518476	192.147	4.97381	0.86976	0.367103	428	3	4	30.2956	0.398397	-0.506297	198.899	5.01933	0.870049	0.367144	698	3	4	30.3935	0.392215	-0.502676	203.398	4.89978	0.870205	0.368836	1035	3	4	30.5709	0.381901	-0.500488	204.795	4.93726	0.870742	0.372178	1583	3
26	28.9055	0.505161	-0.530565	316.551	6.43298	0.902057	0.233284	120	3	26	28.9822	0.507434	-0.529596	317.413	6.13757	0.896556	0.226892	423	3	26	29.049	0.504397	-0.526066	319.669	6.17748	0.891346	0.220332	884	3	26	28.995	0.504742	-0.523861	323.903	6.15602	0.886552	0.213818	1310	3	26	28.9019	0.512057	-0.52367	324.9	6.30594	0.882331	0.20733	2199	3
6	29.4935	0.503133	-0.513301	109.836	4.58458	0.919035	0.0676015	126	3	6	29.1629	0.556122	-0.521423	111.677	4.59976	0.920953	0.0676832	422	3	6	28.8844	0.559322	-0.521457	112.731	4.74244	0.924131	0.0687741	952	5	6	29.1031	0.531603	-0.516528	115.47	4.93049	0.927076	0.070663	1572	5	6	29.4018	0.489912	-0.513214	118.723	5.09323	0.929583	0.0725728	2408	5
2	28.484	0.61146	-0.528534	396.616	8.30662	0.764365	0.044375	75	2	2	27.9941	0.641476	-0.533199	398.309	9.39551	0.775706	0.0448911	247	3	2	27.9337	0.656129	-0.531394	391.541	9.58569	0.788128	0.0456442	640	3	2	27.8849	0.661462	-0.528079	392.48	9.45216	0.801059	0.0465018	894	3	2	27.8013	0.672194	-0.527369	373.444	8.73292	0.814312	0.0474285	1627	3
6	23.57	0.673077	-0.482962	188.94	6.43644	0.851047	0.0443071	95	3	6	23.0386	0.735983	-0.485509	187.452	6.51307	0.851234	0.044217	427	7	6	22.9175	0.748803	-0.483395	191.269	6.59907	0.852002	0.0441517	720	7	6	22.8545	0.754036	-0.480965	193.636	6.75091	0.854044	0.0448591	1156	7	6	22.7599	0.757377	-0.479066	193.735	6.81116	0.855138	0.0458774	2117	7
12	25.7278	0.72954	-0.48557	261.822	8.03709	0.55594	0.0468123	53	1	12	25.9013	0.723208	-0.486516	260.498	7.51713	0.558748	0.0468192	249	2	12	25.8942	0.721524	-0.48706	258.946	7.32925	0.564317	0.0468594	554	4	12	25.9055	0.719564	-0.4875	254.954	7.14255	0.571103	0.047076	1155	4	12	25.9408	0.719492	-0.488239	253.781	7.09105	0.581207	0.0475843	1997	4
14	22.9103	0.773833	-0.48058	231.122	7.86253	0.444662	0.102071	84	3	14	22.9999	0.772249	-0.483381	232.881	7.65995	0.447104	0.103426	281	3	14	22.8715	0.773311	-0.480636	233.94	7.93435	0.456665	0.1047	688	4	14	22.6944	0.774049	-0.474758	237.059	8.124	0.470815	0.105605	1381	4	14	22.5024	0.774359	-0.470905	240.162	8.35085	0.489019	0.10592	1943	4
28	22.3418	0.766082	-0.455101	214.89	10.5988	0.784723	0.0528518	165	5	28	22.343	0.766632	-0.45672	219.116	9.7856	0.782049	0.0520207	613	5	28	22.3637	0.766169	-0.457246	223.458	9.14556	0.772352	0.0517991	1119	5	28	22.3625	0.765138	-0.455996	225.524	8.97846	0.761053	0.0532801	1839	5	28	22.3491	0.764967	-0.454683	230.345	9.10684	0.754182	0.0560374	2499	5
38	22.0479	0.774541	-0.47861	181.738	7.39446	0.785553	0.0728187	118	4	38	21.9612	0.777135	-0.478949	180.919	7.71267	0.784063	0.072594	471	4	38	21.8916	0.78262	-0.477343	186.085	7.91833	0.781396	0.0722785	898	4	38	21.8634	0.782213	-0.476359	188.894	8.01423	0.781615	0.0721319	1466	4	38	21.9013	0.780251	-0.475189	190.123	7.9584	0.783011	0.0720246	2033	4
28	28.4921	0.65641	-0.520448	251.663	7.82306	0.816685	0.205072	115	4	28	28.9259	0.629503	-0.520329	254.455	7.5372	0.816862	0.203773	386	4	28	28.9489	0.619165	-0.518588	256.486	7.32854	0.817129	0.201179	780	4	28	29.1123	0.59009	-0.515318	259.325	7.30249	0.815677	0.200776	1183	4	28	29.1974	0.573441	-0.51324	261.584	7.29585	0.813711	0.201193	1871	4
2	25.3491	0.56507	-0.492511	251.403	4.90512	0.961459	0.0889306	135	6	2	25.4226	0.614288	-0.507832	255.615	5.30118	0.960867	0.0889383	323	6	2	25.2921	0.633821	-0.509434	255.362	5.48636	0.960261	0.0890691	847	6	2	25.3277	0.635337	-0.510421	258.812	5.54202	0.959183	0.0888118	1497	6	2	25.4298	0.629131	-0.510656	263.283	5.59619	0.95741	0.088201	2170	6
8	26.7458	0.378318	-0.509076	255.51	6.68914	0.90013	0.19615	15	1	8	26.417	0.431273	-0.520958	248.671	6.62221	0.900453	0.197527	332	3	8	26.4816	0.426089	-0.518981	247.933	6.64292	0.899295	0.203684	713	3	8	26.5674	0.41913	-0.517573	250.354	6.58983	0.89163	0.214006	1072	3	8	26.5627	0.418684	-0.517968	250.147	6.61877	0.87991	0.231379	1701	3
24	27.9447	0.364851	-0.527916	231.352	6.17142	0.852194	0.189263	35	1	24	27.7792	0.381437	-0.525242	215.879	5.88216	0.85345	0.191068	257	4	24	27.1742	0.406757	-0.526221	211.289	5.73876	0.852483	0.200831	736	4	24	26.9391	0.414541	-0.525531	215.336	5.61347	0.848062	0.21057	1098	4	24	26.9625	0.409783	-0.523825	215.937	5.62274	0.843343	0.216798	1704	4
42	31.3728	0.447335	-0.485758	213.273	5.68132	0.887289	0.281905	77	5	42	31.6705	0.431054	-0.483278	222.477	5.24326	0.889031	0.282353	306	5	42	31.6525	0.421082	-0.481573	229.585	5.09509	0.892514	0.28273	600	5	42	31.7358	0.413185	-0.480826	230.54	4.97128	0.899277	0.274063	1113	5	42	31.7291	0.415066	-0.480824	230.963	4.9614	0.905573	0.262279	1937	5
30	29.7798	0.473593	-0.5266	179.587	6.24538	0.820184	0.483591	60	2	30	29.4775	0.500486	-0.531473	178.11	5.8122	0.816679	0.485478	315	2	30	29.4041	0.512225	-0.531739	179.118	5.62098	0.812166	0.486305	541	2	30	29.4316	0.500609	-0.528782	176.531	5.55909	0.808645	0.486335	1034	2	30	29.4568	0.483156	-0.525982	174.569	5.53741	0.807459	0.485817	1557	2
4	30.5145	0.33711	-0.436589	88.0566	3.36172	0.41532	0.469367	79	3	4	31.0948	0.284601	-0.426425	91.6806	3.12213	0.432328	0.470246	268	3	4	32.0547	0.292018	-0.428715	94.0057	3.26879	0.450458	0.47028	420	3	4	31.6029	0.302222	-0.439387	96.8835	3.25646	0.463801	0.47026	678	3	4	31.0733	0.319723	-0.454012	101.21	3.38145	0.467555	0.471726	999	3
18	29.1675	0.218625	-0.485154	167.366	6.51025	0.916831	0.113674	65	2	18	29.0824	0.189852	-0.464197	167.1	6.38237	0.906321	0.117153	247	2	18	28.9351	0.176381	-0.455772	163.821	6.06818	0.895955	0.123238	553	3	18	29.2043	0.167234	-0.445783	159.691	6.03156	0.886601	0.129954	1178	6	18	28.9225	0.159803	-0.434532	156.896	6.05335	0.875837	0.137007	2158	6
4	36.4456	0.15913	-0.469916	84.3062	2.5591	0.696934	0.728972	88	4	4	36.3339	0.151968	-0.473684	84.1256	2.85959	0.70114	0.734514	302	4	4	36.1796	0.156668	-0.477867	86.3541	3.20172	0.705871	0.740213	574	4	4	36.0382	0.162977	-0.479798	89.3871	3.26266	0.707809	0.744068	869	6	4	35.9468	0.166455	-0.480123	91.8152	3.18394	0.704609	0.744746	1493	6
0	24.5633	0.719569	-0.530123	238.787	5.78153	0.973621	0.0140246	102	3	0	24.5036	0.729745	-0.529918	241.778	5.76101	0.974363	0.0141836	260	3	0	24.5729	0.730127	-0.529247	240.81	5.40748	0.973243	0.0142689	764	5	0	24.6206	0.73132	-0.528777	240.513	5.32169	0.971578	0.0143958	1416	5	0	24.6779	0.73055	-0.529311	243.32	5.34417	0.972187	0.0145806	2077	5
34	25.3942	0.662254	-0.533305	275.538	4.56029	0.990739	0.03213	89	3	34	25.463	0.651745	-0.533136	284.149	4.50015	0.98948	0.032997	370	3	34	25.3657	0.652147	-0.531932	286.746	4.61501	0.988255	0.0338286	833	4	34	25.3586	0.64473	-0.531895	291.715	4.80334	0.987375	0.0343787	1340	4	34	25.3562	0.639146	-0.531915	294.978	4.91581	0.986661	0.034672	1869	4
18	30.5004	0.183658	-0.470634	105.108	5.13947	0.628752	0.325034	10	1	18	29.8747	0.19634	-0.477481	103.571	4.82111	0.628944	0.324704	491	7	18	30.4663	0.187559	-0.468226	105.912	4.89282	0.62992	0.324702	1090	7	18	30.9476	0.178017	-0.461538	108.653	5.15618	0.630736	0.324673	1698	7	18	30.9612	0.179127	-0.464909	111.258	5.29244	0.630068	0.324613	2486	7
10	30.6999	0.31908	-0.503592	245.631	4.72755	0.809087	0.245853	21	1	10	29.2576	0.393524	-0.516255	232.96	4.91488	0.808543	0.247598	411	4	10	28.9297	0.406313	-0.517702	233.899	5.01201	0.809316	0.248938	807	4	10	28.7299	0.39725	-0.515836	236.989	5.11666	0.810495	0.248485	1379	4	10	28.7605	0.384727	-0.513607	239.995	5.18152	0.811769	0.248734	2316	4
0	25.6495	0.521923	-0.53739	278.154	7.55006	0.703415	0.262441	156	4	0	25.7992	0.526954	-0.536401	289.126	6.94517	0.703626	0.262932	398	4	0	25.9232	0.523074	-0.533646	298.767	6.49961	0.703186	0.266624	728	4	0	25.9303	0.523457	-0.531664	302.412	6.3286	0.701909	0.273016	1107	4	0	26.0106	0.513606	-0.529442	303.915	6.33807	0.700015	0.274322	1613	4
12	25.014	0.77423	-0.490436	81.8056	7.64452	0.90372	0.0441913	117	5	12	25.0164	0.775165	-0.490056	87.3317	8.12228	0.904612	0.0441727	456	5	12	24.945	0.777298	-0.489502	91.4265	8.30424	0.906233	0.0441724	948	5	12	24.8735	0.77937	-0.488391	96.0622	8.52983	0.906412	0.0441479	1343	5	12	24.8544	0.779545	-0.488079	97.9853	8.51394	0.904222	0.0441929	2109	5
8	24.9092	0.75906	-0.478191	80.9506	10.2889	0.947684	0.0611287	89	3	8	24.7877	0.761865	-0.473449	80.6659	10.7591	0.946852	0.0607496	409	8	8	24.7543	0.764039	-0.47234	84.1707	11.0612	0.946006	0.0603308	836	8	8	24.7543	0.762716	-0.472038	85.7811	10.7851	0.944781	0.059883	1511	8	8	24.7519	0.76256	-0.471071	88.2936	10.6677	0.944232	0.0593794	2078	8
0	26.3181	0.624304	-0.48438	16.3948	1.32713	0.98339	0.081326	81	5	0	25.8866	0.668673	-0.483422	16.6918	1.66527	0.983004	0.082688	368	5	0	25.5814	0.687247	-0.48	18.9264	2.29087	0.982167	0.0846475	819	5	0	25.3776	0.705555	-0.479339	21.7903	3.20513	0.981284	0.0883153	1461	5	0	25.2945	0.717124	-0.479432	23.5326	4.0109	0.980881	0.092363	2322	5
2	25.6509	0.756073	-0.564358	20.9123	6.55887	0.983435	0.0907462	138	5	2	25.4308	0.77463	-0.561535	22.0109	6.60909	0.982593	0.0913766	436	5	2	25.4308	0.77496	-0.56076	22.4146	6.32345	0.981664	0.0925506	996	5	2	25.3775	0.779193	-0.560655	25.0749	6.04712	0.980782	0.0937754	1595	5	2	25.3134	0.783987	-0.560454	28.5323	5.88243	0.979956	0.094977	2257	5
0	24.8973	0.787266	-0.519472	140.86	5.45119	0.942358	0.0446013	127	2	0	24.8091	0.789625	-0.518286	146.192	6.1743	0.943021	0.0445874	336	2	0	24.7877	0.789702	-0.51773	147.936	6.69007	0.944042	0.0446679	627	3	0	24.7686	0.789811	-0.517092	147.829	6.84108	0.945159	0.0446955	1062	3	0	24.7495	0.790607	-0.516502	147.321	6.94002	0.945867	0.0446485	1526	3
0	23.6061	0.774269	-0.445224	102.034	13.0417	0.916112	0.0677367	121	2	0	23.6422	0.775288	-0.447501	106.297	11.4246	0.915274	0.0665749	333	2	0	23.7313	0.777047	-0.451269	108.123	10.8906	0.914467	0.0653454	610	2	0	24.2379	0.775648	-0.455882	106.189	10.7439	0.913785	0.0640391	982	2	0	24.4007	0.773112	-0.460104	102.46	10.4089	0.913203	0.0626899	1675	8
10	26.8841	0.583963	-0.498908	11.6873	1.65879	0.97625	0.147891	149	5	10	27.0129	0.599547	-0.507191	15.0885	2.05911	0.975526	0.150703	387	5	10	27.1626	0.586907	-0.510542	18.5821	2.14634	0.974549	0.15469	752	5	10	27.228	0.57913	-0.511126	20.1117	2.38482	0.973097	0.159478	1361	5	10	27.1929	0.577231	-0.511095	22	2.6228	0.971529	0.164845	1973	5
8	24.8711	0.795505	-0.518237	108.384	6.77692	0.666245	0.0452654	144	3	8	24.8806	0.798195	-0.515625	113.888	6.14473	0.676413	0.045397	401	3	8	24.8067	0.799432	-0.512293	117.262	6.1979	0.687154	0.0454013	722	3	8	24.7257	0.80033	-0.510132	118.957	6.21968	0.698073	0.0452277	1066	3	8	24.6803	0.800979	-0.508854	119.273	6.3092	0.708929	0.0450679	1646	3
14	25.2137	0.746403	-0.490977	130.978	9.7515	0.8296	0.104202	112	4	14	25.1947	0.752445	-0.489111	134.871	9.26619	0.829708	0.104788	415	4	14	25.2066	0.754508	-0.487886	136.796	9.32818	0.829575	0.104367	970	4	14	25.2042	0.756887	-0.487204	139.912	9.44525	0.829014	0.10347	1555	4	14	25.19	0.758745	-0.48745	143.873	9.57826	0.828279	0.102531	2199	4
6	26.404	0.513109	-0.443002	138.559	9.92945	0.921117	0.11838	102	3	6	25.9173	0.641519	-0.494273	138.153	9.61334	0.91684	0.119316	334	3	6	25.8228	0.670863	-0.498911	139.235	9.53916	0.911791	0.120631	852	7	6	25.7258	0.687089	-0.495985	141.032	9.5541	0.90524	0.120035	1536	7	6	25.6312	0.702479	-0.493169	144.117	9.65536	0.896506	0.118958	2405	7
16	26.8208	0.457487	-0.376301	103.066	9.10843	0.886632	0.146402	170	4	16	25.9008	0.729705	-0.484238	108.467	8.881	0.885737	0.14678	444	4	16	25.7178	0.755399	-0.485739	111.854	8.88383	0.881205	0.148011	887	4	16	25.5554	0.760326	-0.484747	114.942	9.06923	0.874477	0.150442	1540	4	16	25.4701	0.765933	-0.481873	118.947	9.12116	0.867021	0.153187	2011	4
4	28.263	0.501889	-0.514574	27.909	3.24427	0.918043	0.0396471	136	4	4	28.0637	0.557103	-0.517386	25.4817	3.53371	0.915182	0.040803	448	4	4	28.2445	0.55815	-0.522409	29.5451	3.855	0.911309	0.0422722	674	4	4	28.3279	0.56223	-0.526098	36.8179	4.25687	0.908427	0.0433336	1332	4	4	28.2839	0.573227	-0.530695	39.8876	4.46412	0.90741	0.0439166	1987	4
2	26.6918	0.560919	-0.468013	24.0203	6.74642	0.91731	0.0269186	95	4	2	26.7997	0.639046	-0.513905	27.8214	5.98237	0.917175	0.0280258	391	4	2	27.2513	0.636027	-0.522966	32.7419	5.55678	0.916383	0.0293242	941	4	2	27.7315	0.619206	-0.528371	40.613	5.66969	0.914164	0.030616	1438	4	2	27.8756	0.610635	-0.530979	47.2296	5.77311	0.91044	0.0320536	2152	4
12	29.5342	0.272503	-0.380539	96	2.83517	0.635773	0.412414	1	1	12	29.8864	0.271352	-0.368822	105.672	3.27151	0.638848	0.412543	94	2	12	29.4949	0.296791	-0.296441	117.812	3.75768	0.689086	0.380941	222	2	12	29.3669	0.314035	-0.0121395	133.892	3.96403	0.679334	0.377727	384	2	12	29.1407	0.336089	0.0204643	134.262	4.15122	0.671496	0.374484	697	5
4	28.0521	0.532376	-0.514515	85.629	2.76841	0.678145	0.415543	70	2	4	28.0778	0.530967	-0.514673	89.5905	2.88376	0.678658	0.4107	150	2	4	27.7558	0.540049	-0.506149	90.8576	3.03969	0.685753	0.402386	309	2	4	27.7234	0.540424	-0.502034	91.3143	3.0947	0.692967	0.391968	576	2	4	27.7518	0.540212	-0.499908	92.9199	3.24163	0.696264	0.381946	729	2
8	27.1322	0.721396	-0.523236	212.67	5.66434	0.934658	0.0658378	179	4	8	26.7528	0.754777	-0.517944	220.944	5.95914	0.933928	0.0657764	483	4	8	26.6871	0.757865	-0.517147	225.184	5.93687	0.932873	0.0658096	964	4	8	26.5768	0.759878	-0.516421	229.892	6.06102	0.931737	0.0657593	1598	4	8	26.5145	0.76069	-0.515479	234.227	6.11836	0.930685	0.0651899	2163	4
10	23.1262	0.801769	-0.517638	229.183	5.23867	0.519568	0.18945	36	1	10	23.2284	0.795645	-0.518489	228.421	4.76869	0.527884	0.191713	162	1	10	23.3591	0.789298	-0.519799	222.251	4.59075	0.537889	0.193752	514	2	10	23.4525	0.785361	-0.521141	216.518	4.70755	0.551016	0.195423	1012	3	10	23.5466	0.782332	-0.52202	211.211	4.70396	0.565488	0.196578	1382	3
12	23.5808	0.78555	-0.524887	510.504	6.32623	0.716818	0.0367855	111	2	12	23.1523	0.792087	-0.519916	519.494	8.31931	0.717986	0.0358152	338	3	12	23.1403	0.79144	-0.519901	525.678	8.77736	0.719928	0.0346092	599	3	12	23.2394	0.787021	-0.521739	532.063	8.93626	0.722494	0.033317	861	3	12	23.3167	0.783415	-0.521353	537.156	8.70144	0.727229	0.0319885	1469	3
4	26.0117	0.731692	-0.541252	392.355	5.83185	0.931032	0.0101469	80	4	4	26.1556	0.726296	-0.543938	394.575	5.93202	0.929194	0.0100981	375	4	4	26.0542	0.728005	-0.543592	400.925	5.94338	0.924493	0.0100652	689	4	4	26.007	0.727036	-0.541704	408.438	6.19017	0.919003	0.0102186	1128	4	4	25.9527	0.727392	-0.540578	413.714	6.21985	0.913721	0.0107962	1839	5
4	25.6146	0.695532	-0.463369	139.565	6.27734	0.975059	0.0434926	127	6	4	25.3325	0.719509	-0.462742	138.866	6.68845	0.973169	0.0439167	541	6	4	25.2803	0.724508	-0.462021	142.124	7.22323	0.970985	0.0444336	881	6	4	25.228	0.728583	-0.463326	144.261	7.37349	0.968762	0.0450116	1344	6	4	25.1924	0.730859	-0.464275	146.032	7.33265	0.966466	0.0457691	1925	6
0	25.5975	0.705685	-0.483702	216.151	7.71921	0.899924	0.0496595	97	2	0	25.1622	0.736039	-0.483123	218.193	8.53534	0.902152	0.0490198	284	3	0	24.9327	0.743699	-0.481488	215.678	8.70264	0.904745	0.048405	712	3	0	24.85	0.749191	-0.480339	215.531	9.00851	0.907424	0.0481633	1162	3	0	24.7854	0.752545	-0.479517	213.838	9.37806	0.909773	0.0480776	1787	3
12	24.7614	0.747661	-0.51046	184.929	7.12874	0.838527	0.0338793	114	2	12	24.4725	0.762096	-0.513832	185.962	7.65254	0.839904	0.0336991	428	3	12	24.4079	0.76373	-0.513493	187.29	7.78196	0.840961	0.0334154	958	4	12	24.3864	0.762349	-0.509821	189.17	7.74612	0.843565	0.0331578	1455	4	12	24.4175	0.758221	-0.503523	191.725	7.83935	0.848036	0.0327208	2268	4
2	24.9441	0.780247	-0.488621	187.636	9.61043	0.814084	0.0552855	105	3	2	24.9497	0.780732	-0.488432	192.3	10.2221	0.81907	0.055463	366	3	2	24.9296	0.78309	-0.490419	199.62	11.0856	0.826447	0.0560651	701	3	2	24.9215	0.784353	-0.493682	208.202	12.3111	0.834391	0.056672	1031	3	2	24.969	0.781538	-0.497476	208.613	11.9095	0.842951	0.0573992	1682	3
2	24.6738	0.780442	-0.496117	205.576	8.00421	0.893648	0.0552126	73	2	2	24.6078	0.780672	-0.494238	203.205	8.25184	0.894043	0.0553885	267	2	2	24.547	0.781887	-0.49439	202.53	8.49493	0.895159	0.0557352	653	3	2	24.5609	0.780014	-0.494346	202.89	8.6934	0.897928	0.0558946	1167	3	2	24.5372	0.780229	-0.493372	202.807	8.9063	0.90171	0.0557771	1625	3
2	24.5203	0.763663	-0.474984	130.215	5.70462	0.962093	0.0607862	65	2	2	24.4533	0.769254	-0.475022	135.244	6.49519	0.961421	0.0607298	272	2	2	24.3864	0.772492	-0.475704	137.206	6.55747	0.960696	0.0608162	470	3	2	24.3624	0.775046	-0.478646	135.801	6.64823	0.959961	0.0610567	788	3	2	24.3577	0.777303	-0.482143	132.921	6.58712	0.95923	0.061456	1856	7
14	25.0568	0.780147	-0.509282	110.759	4.71024	0.798746	0.0530134	61	1	14	25.083	0.778728	-0.50858	109.709	4.86847	0.798828	0.0527259	198	2	14	25.0806	0.777778	-0.507007	108.651	4.83414	0.800542	0.0513581	423	2	14	25.064	0.777715	-0.506303	105.319	4.86006	0.805316	0.0496458	820	2	14	25.0235	0.778396	-0.505873	100.816	4.83157	0.811345	0.0478511	1630	2
4	25.4914	0.749929	-0.51361	229.816	6.01224	0.911396	0.00941836	63	2	4	25.1472	0.773695	-0.512524	232.544	6.45533	0.913277	0.00944843	293	3	4	25.0949	0.775777	-0.51255	231.418	6.48375	0.915325	0.00948455	665	3	4	25.121	0.774686	-0.513539	230.606	6.45005	0.917072	0.0095976	1113	3	4	25.1115	0.773899	-0.512272	228.21	6.47554	0.917852	0.00977522	1760	3
4	28.3788	0.425339	-0.472162	20.2174	3.57931	0.904722	0.0490455	128	4	4	28.536	0.449702	-0.487551	22.4405	3.39523	0.906028	0.0490455	577	4	4	28.2677	0.493954	-0.498772	23.5485	3.51775	0.907733	0.0489179	1076	5	4	27.9918	0.542326	-0.508962	25.5169	3.58072	0.909978	0.0488435	1682	5	4	28.3556	0.538462	-0.514992	28.1099	3.71027	0.912823	0.0487418	2597	5
8	25.1401	0.728694	-0.465866	125.992	4.99854	0.982719	0.0321177	76	2	8	24.8711	0.742748	-0.463175	123.715	5.22015	0.982345	0.0324461	389	6	8	24.8163	0.745444	-0.46231	126.251	5.38392	0.980925	0.0331595	884	6	8	24.8211	0.744656	-0.463235	127.906	5.47431	0.979098	0.034	1602	6	8	24.8234	0.745455	-0.464642	128.624	5.46852	0.97711	0.0347375	2285	6
2	28.3603	0.573975	-0.545631	45.3663	3.11485	0.92875	0.12382	69	5	2	28.4158	0.569733	-0.539707	43.5013	2.82392	0.92886	0.122904	359	5	2	28.5406	0.564016	-0.536438	44.9805	2.68972	0.929341	0.121642	655	5	2	28.4944	0.580336	-0.534868	45.9777	2.89923	0.930419	0.120607	1377	6	2	28.4667	0.588883	-0.534504	46.9693	3.13938	0.931582	0.11787	1872	6
10	28.2897	0.589445	-0.543157	37.6686	4.77522	0.93897	0.0850476	140	6	10	28.506	0.570707	-0.539461	43.5332	4.77779	0.939308	0.0837523	380	6	10	28.4574	0.569787	-0.535875	46.6252	4.66266	0.940099	0.0812047	707	6	10	28.506	0.556352	-0.532775	49	4.8308	0.941044	0.0777077	1041	6	10	28.4528	0.559748	-0.531538	50.5065	5.02882	0.942	0.0738718	1498	6
4	30.5164	0.260373	-0.446455	10.8407	3.70518	0.954073	0.154235	76	5	4	30.5755	0.265983	-0.455981	12.5631	3.87725	0.954213	0.154724	317	5	4	30.7276	0.268266	-0.459954	14.307	4.20601	0.954644	0.1537	812	5	4	30.9295	0.269654	-0.459977	16.0633	4.29811	0.955221	0.151819	1364	5	4	31.097	0.272564	-0.457118	17.8608	4.3842	0.955395	0.151688	2159	5
4	27.2116	0.506198	-0.489797	11	3.25611	0.739468	0.174622	111	4	4	27.1614	0.557029	-0.497386	10.6076	2.90485	0.73996	0.174967	626	5	4	27.4357	0.567501	-0.501879	10.6577	2.86277	0.741435	0.17553	1609	5	4	27.6594	0.578431	-0.50445	11.2476	3.06475	0.746359	0.176241	2538	5	4	27.8989	0.574496	-0.506738	12	3.2481	0.752031	0.177251	3656	6
8	29.3674	0.330643	-0.469031	68.2945	4.17035	0.97703	0.00841608	32	2	8	29.4614	0.328312	-0.474057	68.1853	4.2267	0.976991	0.00842569	293	3	8	29.45	0.345327	-0.480908	68.0149	4.36358	0.976731	0.00856675	818	3	8	29.4316	0.362377	-0.4889	69.1057	4.63394	0.975965	0.00906693	1228	3	8	29.3237	0.376718	-0.494526	69.8254	4.84339	0.97492	0.0097458	2053	3
10	35.0453	0.158393	-0.485123	88.6232	3.48911	0.654975	0.868254	27	1	10	34.8642	0.174239	-0.496951	86.8454	3.59281	0.654549	0.86895	357	7	10	34.7698	0.182952	-0.50348	87.0924	3.73047	0.653228	0.87204	806	7	10	35.0157	0.176289	-0.501316	88.5937	3.76014	0.648181	0.878169	1507	7	10	35.4056	0.168507	-0.498725	91.0742	3.78308	0.642177	0.885167	2138	7
6	38.436	0.147249	-0.481131	101.072	3.56628	0.292217	0.871506	64	1	6	38.1986	0.156522	-0.485635	98.5664	3.60412	0.29147	0.870615	310	2	6	38.2543	0.160796	-0.489245	97.0347	3.66053	0.290339	0.871836	525	3	6	38.2757	0.16001	-0.493084	96.8955	3.67035	0.29029	0.877573	760	3	6	38.1751	0.161306	-0.497925	96.6651	3.65611	0.289456	0.883825	1071	3
20	31.8596	0.191726	-0.514697	261.936	4.38271	0.721442	0.391886	100	4	20	31.8123	0.196069	-0.519387	267.555	4.25757	0.710168	0.392608	296	4	20	32.0349	0.195393	-0.514706	269.165	4.17056	0.69479	0.392568	743	4	20	32.2357	0.192604	-0.511409	274.9	4.10281	0.678814	0.392769	1166	4	20	32.2032	0.192413	-0.509838	278.321	3.99282	0.663698	0.393293	2031	4
4	32.5907	0.196339	-0.51369	215.835	5.43533	0.908884	0.279823	94	3	4	32.3198	0.21388	-0.518905	217.164	5.18104	0.90472	0.266778	456	3	4	32.6108	0.20958	-0.512023	223.322	5.06827	0.89804	0.253638	729	3	4	32.7627	0.204831	-0.506346	228.511	5.01228	0.891307	0.241828	1136	3	4	32.8431	0.199844	-0.501234	231.637	5.07275	0.884973	0.233085	1624	3
12	33.4142	0.183755	-0.518749	189.177	5.64301	0.849614	0.240737	133	3	12	32.7359	0.195621	-0.519726	192.284	5.3521	0.854366	0.236596	417	3	12	33.1262	0.188803	-0.508633	198.626	5.19897	0.860113	0.231606	784	3	12	33.3242	0.186179	-0.502492	201.793	5.22409	0.867409	0.225942	1263	3	12	33.2819	0.185943	-0.499316	204.956	5.40041	0.867888	0.222149	1863	3
2	34.8291	0.31306	-0.518716	147.224	3.81583	0.910456	0.793737	117	3	2	35.0617	0.324164	-0.523087	150.619	3.50449	0.906523	0.796822	426	3	2	34.9059	0.328352	-0.524929	155.554	3.31429	0.902391	0.797724	605	3	2	34.6994	0.330226	-0.524083	156.272	3.25145	0.898086	0.798724	1061	3	2	34.5586	0.330654	-0.524458	155.807	3.22551	0.893507	0.799549	1795	4
0	36.3447	0.27619	-0.515225	157.743	3.29375	0.941616	0.804433	0	0	0	35.5433	0.276313	-0.51746	152.508	3.24072	0.941887	0.804181	185	1	0	35.0924	0.27744	-0.51385	148.263	3.23718	0.941961	0.80474	451	2	0	34.5344	0.2848	-0.511266	144.551	3.25097	0.940169	0.807711	901	3	0	34.3449	0.284916	-0.508471	140.78	3.29016	0.936502	0.812517	1769	3
4	34.2765	0.298848	-0.51899	155.672	3.59653	0.856966	0.914072	93	2	4	34.4661	0.303018	-0.521132	158.016	3.57553	0.857058	0.913724	376	3	4	34.1882	0.303724	-0.520938	160.912	3.38534	0.856228	0.913349	642	3	4	34.1418	0.301618	-0.519907	162.849	3.33829	0.854779	0.913014	1008	3	4	34.1352	0.304126	-0.520479	162.473	3.37828	0.853647	0.912535	1414	3
0	35.8715	0.268936	-0.515352	205.751	3.72177	0.97635	0.807253	0	0	0	35.2683	0.293611	-0.517991	198.64	3.67677	0.976369	0.809704	165	2	0	34.9103	0.302295	-0.518681	195.813	3.62369	0.976361	0.812284	471	3	0	34.4941	0.309535	-0.518086	196.042	3.57087	0.976412	0.814865	911	3	0	34.3118	0.312796	-0.515414	196.205	3.64046	0.976071	0.816989	1265	3
12	35.3196	0.221867	-0.485043	97.1875	3.22764	0.721646	0.967497	89	7	12	34.7336	0.263569	-0.50628	96.0437	3.52443	0.721533	0.967532	238	7	12	34.4555	0.276298	-0.511294	96.2624	3.63898	0.72344	0.967563	812	7	12	34.3702	0.280814	-0.513016	96.7154	3.64912	0.725034	0.967592	1422	7	12	34.0247	0.286156	-0.515747	97.9607	3.73447	0.724273	0.967689	2253	7
0	35.6197	0.176631	-0.459864	95.3458	2.32849	0.772703	0.677054	2	1	0	35.9533	0.174498	-0.46495	93.2477	2.29246	0.773669	0.679053	110	3	0	36.0469	0.173336	-0.464687	92.1325	2.28918	0.770592	0.681065	371	3	0	36.1666	0.171429	-0.463662	93.037	2.33475	0.768202	0.684096	668	3	0	36.3773	0.167894	-0.460624	94.2445	2.47101	0.767436	0.694386	924	3
8	31.357	0.477305	-0.510244	186.197	5.51604	0.965158	0.665019	101	2	8	31.3795	0.508135	-0.527986	189.42	4.77556	0.965179	0.675986	230	2	8	31.4948	0.508913	-0.52861	189.04	4.61237	0.964282	0.691317	568	3	8	31.4346	0.515688	-0.529257	187.329	4.61338	0.962482	0.707069	1044	3	8	31.4001	0.515581	-0.528373	186.488	4.59629	0.960528	0.722143	1526	3
10	32.0607	0.256005	-0.502179	294.755	3.59112	0.719657	0.436699	171	4	10	32.3243	0.238573	-0.49168	303.845	3.72111	0.724072	0.434519	382	4	10	32.396	0.237493	-0.490576	310.487	3.71045	0.731383	0.430636	606	4	10	32.3601	0.238011	-0.490177	312.972	3.71866	0.740418	0.425739	1005	4	10	32.4027	0.237157	-0.489377	312	3.73196	0.749154	0.420132	1592	4
10	34.823	0.336564	-0.501532	143.864	3.97094	0.885188	0.982163	107	4	10	34.2402	0.350991	-0.500432	143.743	4.06044	0.8877	0.982051	436	4	10	34.669	0.34425	-0.500022	145.468	4.04954	0.891354	0.981882	1003	4	10	35.0484	0.334569	-0.500264	149.08	3.96223	0.889013	0.981603	1422	4	10	35.1116	0.332608	-0.499487	151.791	3.93719	0.884254	0.980857	1996	4
38	30.4605	0.566765	-0.51425	106.879	3.51202	0.877297	0.757878	53	2	38	30.3429	0.569341	-0.515238	106.839	3.80334	0.885591	0.762974	191	3	38	30.2219	0.569582	-0.516485	106.678	4.09565	0.893014	0.769763	454	3	38	30.2351	0.567277	-0.517257	111.058	4.08395	0.896363	0.777249	763	3	38	30.3317	0.560734	-0.517839	115	4.02299	0.897199	0.785512	1133	3
0	30.5111	0.554739	-0.530766	185.182	4.6909	0.977811	0.918055	61	2	0	30.6426	0.536229	-0.530811	185.826	4.66042	0.977636	0.918503	314	2	0	30.7914	0.514346	-0.528807	190.999	4.71632	0.97746	0.919414	615	2	0	30.8744	0.507195	-0.52837	192.055	4.65354	0.977268	0.920585	1015	3	0	30.9003	0.503149	-0.527565	191.028	4.63649	0.977151	0.921961	1549	3
0	33.7083	0.348817	-0.52664	188.026	3.62857	0.981483	0.921539	67	2	0	33.0475	0.376498	-0.53179	185.401	3.77029	0.981418	0.921546	252	2	0	32.8367	0.377775	-0.529964	184.046	3.90954	0.98131	0.921783	618	3	0	32.8167	0.378598	-0.52894	185.037	3.91358	0.980913	0.922245	1158	3	0	32.8813	0.376495	-0.525925	187.262	3.89077	0.980458	0.923078	1534	3
4	33.4836	0.336792	-0.500315	154.736	3.26223	0.959993	0.89059	69	2	4	33.0407	0.344958	-0.50438	152.956	3.18397	0.960879	0.891152	309	3	4	33.0536	0.343283	-0.506953	153.691	3.26727	0.962341	0.89213	621	3	4	32.9645	0.345193	-0.509475	156.486	3.24742	0.963779	0.893498	961	3	4	32.7961	0.346146	-0.512392	156.287	3.25624	0.964533	0.895527	1580	3
8	30.0688	0.561903	-0.498186	142.964	4.07699	0.982368	0.807661	108	3	8	29.9332	0.563373	-0.505361	145.594	4.12546	0.98252	0.807926	360	3	8	30.0264	0.56611	-0.504334	149.249	4.21105	0.98275	0.808366	744	3	8	29.9909	0.569164	-0.503394	153.352	4.32326	0.983056	0.809647	1305	4	8	30.0246	0.568664	-0.502821	157.533	4.33168	0.983482	0.813715	1781	4
0	32.3064	0.337701	-0.50563	102.323	3.28289	0.885199	0.65309	49	6	0	32.1853	0.345032	-0.512601	102.075	3.25502	0.884455	0.654449	392	6	0	32.2301	0.341199	-0.51189	102.548	3.22621	0.88443	0.655583	1026	7	0	32.3288	0.336441	-0.511995	103.98	3.24114	0.884404	0.656455	1537	7	0	32.4273	0.333525	-0.513399	104.813	3.22067	0.883708	0.657011	2357	7
0	35.4908	0.306867	-0.532365	152.878	3.57409	0.934822	0.780042	136	3	0	35.3027	0.311617	-0.534694	153.784	3.74177	0.933965	0.791628	414	3	0	35.1516	0.320787	-0.536353	157.281	3.80511	0.932901	0.805017	756	3	0	34.9257	0.332485	-0.537723	160.043	3.75149	0.931748	0.81883	1370	3	0	34.7104	0.340064	-0.538874	162.193	3.72527	0.931308	0.832655	2142	4
0	33.3908	0.330579	-0.514394	113.875	3.00441	0.842999	0.866047	85	2	0	33.4308	0.332623	-0.511934	113.743	3.30306	0.839256	0.864709	375	2	0	33.5529	0.330892	-0.507236	113.88	3.39611	0.834866	0.863777	623	2	0	33.4264	0.338231	-0.506303	113.682	3.44275	0.827204	0.863379	1313	2	0	33.3486	0.339686	-0.507538	113.379	3.51035	0.816221	0.863335	2552	7
2	36.1252	0.283109	-0.509934	239.662	3.34604	0.942665	0.818759	60	1	2	35.6961	0.307825	-0.515214	236.334	3.34118	0.942976	0.818225	164	2	2	34.9455	0.324177	-0.517566	232.378	3.21838	0.942354	0.819872	390	2	2	34.5256	0.32561	-0.518558	227.323	3.24231	0.941075	0.82251	1024	3	2	34.3052	0.329268	-0.519231	225.549	3.24437	0.939497	0.826081	1642	3
0	34.5101	0.270081	-0.514584	189.253	3.87166	0.971852	0.749541	104	2	0	34.8598	0.266768	-0.510721	192.018	3.93973	0.971917	0.750881	266	3	0	34.9784	0.265547	-0.509804	190.97	3.98468	0.971928	0.753124	654	3	0	34.7522	0.267625	-0.51474	192.141	3.96563	0.97186	0.755951	1178	3	0	34.6125	0.269724	-0.517644	192.315	3.99811	0.971715	0.759882	1780	3
4	34.0402	0.225312	-0.500861	193.517	3.7964	0.790322	0.960303	31	1	4	34.0114	0.238077	-0.502347	188.134	3.42456	0.789283	0.960188	289	2	4	33.7702	0.262799	-0.498008	185.634	3.35822	0.788534	0.960064	865	3	4	33.4775	0.278692	-0.497883	185.118	3.362	0.78861	0.959961	1608	4	4	33.3708	0.278065	-0.49745	185.588	3.36705	0.789192	0.959886	2317	4
0	33.6816	0.227413	-0.498219	184.747	3.08456	0.772618	0.957565	58	3	0	33.5685	0.235767	-0.496471	181.539	3.07199	0.772592	0.957796	408	3	0	33.5729	0.241452	-0.49718	181.431	3.09582	0.772686	0.958167	871	4	0	33.5418	0.247265	-0.494645	182.39	3.11114	0.773228	0.958591	1469	4	0	33.5352	0.253432	-0.495083	183.194	3.15263	0.775105	0.958954	2220	4
0	34.695	0.27964	-0.509507	182.893	3.66903	0.979724	0.627277	11	1	0	33.9416	0.28043	-0.517628	180.62	3.40493	0.979935	0.631003	291	5	0	33.8157	0.273596	-0.515082	177.655	3.06642	0.980726	0.645323	905	5	0	33.6002	0.273996	-0.51375	176.049	3.09642	0.981729	0.664753	1590	5	0	33.7113	0.278046	-0.512012	177.773	3.23443	0.982876	0.685958	2396	5
2	34.8763	0.256147	-0.522192	201.084	3.85544	0.975261	0.781371	11	1	2	34.8236	0.262783	-0.521874	196.375	3.48631	0.975591	0.783834	331	4	2	34.828	0.258266	-0.520322	198.472	3.41771	0.975436	0.789299	598	4	2	34.884	0.262758	-0.522874	198.12	3.35559	0.975192	0.79716	868	4	2	34.8225	0.266433	-0.524433	195.605	3.45376	0.97502	0.806734	1870	4
0	36.3469	0.248858	-0.497787	246.971	3.32758	0.944506	0.860933	35	1	0	35.4821	0.289187	-0.499625	244.616	3.4652	0.943031	0.840796	159	1	0	35.0661	0.289651	-0.499144	246.005	3.47209	0.942561	0.843791	334	2	0	34.6355	0.289822	-0.49678	248.502	3.49739	0.941949	0.847268	510	2	0	34.4226	0.289518	-0.49773	250.155	3.49753	0.941389	0.847972	787	6
4	33.1072	0.218268	-0.485492	309.004	3.77334	0.965265	0.64958	21	1	4	33.1729	0.235108	-0.49366	308.914	3.68387	0.965304	0.649308	139	2	4	33.4786	0.245419	-0.497795	307.401	3.67181	0.965388	0.648222	382	3	4	33.5352	0.248101	-0.498101	305.057	3.67753	0.965775	0.643268	730	3	4	33.7126	0.249056	-0.497795	303.388	3.65421	0.966235	0.642504	1377	3
0	32.1786	0.283425	-0.493326	267.702	3.44736	0.959344	0.516636	133	4	0	33.0304	0.283426	-0.497608	272.625	3.32513	0.960074	0.512226	360	4	0	33.2953	0.288401	-0.498779	276.142	3.39883	0.960824	0.508856	726	4	0	33.3375	0.2926	-0.501625	279.039	3.45361	0.961577	0.504153	1066	4	0	33.3575	0.295931	-0.503273	281.695	3.4512	0.962266	0.49897	1654	4
0	30.5914	0.387234	-0.527709	295.823	3.45869	0.956007	0.646626	66	2	0	31.1921	0.362368	-0.525811	295.645	3.37516	0.953755	0.642725	260	2	0	31.4586	0.347124	-0.522931	295.823	3.45585	0.950824	0.63758	547	4	0	31.8843	0.333707	-0.518663	294.212	3.49271	0.94724	0.635668	1093	4	0	32.2862	0.32299	-0.514584	293.679	3.46851	0.943236	0.635807	1610	4
2	31.5962	0.329234	-0.525416	323.662	3.24199	0.983546	0.734756	163	3	2	31.011	0.377751	-0.539287	328.485	3.28082	0.983588	0.734587	395	3	2	30.807	0.37434	-0.535267	334.869	3.13436	0.983553	0.735002	552	3	2	30.6981	0.369256	-0.533054	336.452	3.11098	0.982866	0.737699	851	3	2	30.6084	0.363377	-0.531622	333.215	3.14209	0.982064	0.740881	1574	3
16	22.0968	0.755622	-0.470627	191.154	8.68373	0.83695	0.0202086	129	2	16	22.1236	0.759667	-0.470601	195.134	7.96099	0.837727	0.0204117	340	2	16	22.0626	0.769223	-0.473856	195.225	8.06778	0.836141	0.0207846	622	2	16	22.0296	0.772269	-0.472055	191.511	7.96075	0.831151	0.0212121	1283	5	16	22.0113	0.772855	-0.471299	187.726	8.00883	0.82342	0.0216813	2042	5
38	21.8512	0.697002	-0.480226	148.734	6.53335	0.936195	0.0291257	143	7	38	21.7386	0.734926	-0.484993	151.067	6.52888	0.9344	0.0292507	443	7	38	21.6033	0.758245	-0.486226	155.553	6.81134	0.931677	0.0294152	853	7	38	21.5549	0.768844	-0.486778	159.859	7.17515	0.928693	0.0295616	1323	7	38	21.5303	0.772591	-0.485981	163.458	7.38623	0.924696	0.0297776	2161	7
2	24.4827	0.697046	-0.461637	36.7841	5.93489	0.871379	0.0581315	59	3	2	23.8956	0.745167	-0.460709	34.7169	5.61717	0.871263	0.0588121	342	3	2	23.6039	0.764178	-0.459121	34.5068	5.45409	0.870504	0.0597042	808	3	2	23.5275	0.772133	-0.459029	34.061	5.05476	0.869362	0.0606018	1330	3	2	23.5088	0.773098	-0.458179	32.9522	4.62869	0.868496	0.0615003	1876	3
10	25.6363	0.590642	-0.459156	30.7467	8.0415	0.881083	0.0635725	69	1	10	24.6653	0.687063	-0.461584	34.0153	7.77338	0.882577	0.0628281	221	1	10	23.9205	0.742479	-0.459502	34.1489	5.92497	0.884151	0.0618664	917	3	10	23.6235	0.760533	-0.45747	34.8761	5.23559	0.88187	0.061884	1426	3	10	23.5482	0.768423	-0.45561	35.6495	4.91732	0.876046	0.0624803	1909	3
20	23.4959	0.754012	-0.469201	149.061	7.4644	0.850693	0.124293	122	4	20	23.5045	0.764935	-0.475988	153.717	7.2329	0.849088	0.124181	371	4	20	23.4804	0.767049	-0.476067	155.319	7.24029	0.848238	0.124053	763	4	20	23.4516	0.768608	-0.476623	156.345	7.28675	0.848612	0.123895	1505	4	20	23.4015	0.769879	-0.476561	158.723	7.32313	0.847117	0.123621	2434	4
8	24.0215	0.763556	-0.479983	177.294	10.5259	0.835051	0.31985	154	3	8	23.8906	0.772719	-0.475974	186.53	11.7656	0.836927	0.31914	277	3	8	23.8131	0.775721	-0.473734	184.876	11.2197	0.840774	0.316589	537	3	8	23.733	0.776433	-0.473132	182.319	10.9668	0.84571	0.313209	1209	3	8	23.6615	0.777284	-0.472198	183.243	11.2311	0.851014	0.307085	1791	3
30	22.4343	0.770065	-0.518672	85.5526	7.795	0.744801	0.0272483	123	7	30	22.371	0.785694	-0.517312	84.9762	8.12366	0.752019	0.0270865	427	7	30	22.2565	0.794239	-0.514648	91.9719	8.84571	0.759689	0.027015	762	7	30	22.1663	0.79766	-0.511369	95.5941	9.3202	0.768	0.0268941	1271	7	30	22.0565	0.801282	-0.507953	99.6814	9.59119	0.778464	0.0266732	2147	7
8	26.4417	0.637285	-0.496294	23.8685	6.1568	0.950513	0.0981923	73	2	8	26.1874	0.671237	-0.494202	21.7946	6.21351	0.948817	0.0998239	218	3	8	26.0318	0.693166	-0.491005	20.7355	6.32813	0.946291	0.101132	665	4	8	25.8831	0.707649	-0.488364	20.5924	6.43644	0.94362	0.102438	1111	4	8	25.8015	0.710941	-0.486245	21.1796	6.66399	0.940808	0.10356	1600	4
16	22.1016	0.760174	-0.470351	160.372	9.12109	0.751595	0.00730556	164	2	16	22.1919	0.76357	-0.472128	164.526	9.34818	0.754113	0.00731643	395	3	16	22.2212	0.764609	-0.473565	167.343	9.48059	0.757636	0.00736902	632	3	16	22.2138	0.765181	-0.474909	165.081	9.23971	0.762616	0.0075446	1637	6	16	22.2492	0.764838	-0.476245	164.847	9.01966	0.766694	0.00779262	2470	6
20	23.1983	0.692171	-0.486153	165.409	8.02429	0.848057	0.0153877	153	6	20	22.903	0.755648	-0.485063	174.962	8.15321	0.836347	0.0157887	374	6	20	22.8109	0.764599	-0.483701	178.082	8.23545	0.823328	0.0162251	979	6	20	22.7769	0.766938	-0.482597	182.743	8.39918	0.809687	0.0165344	1511	6	20	22.7453	0.768527	-0.481382	186.358	8.40061	0.79651	0.0169476	2094	6
0	25.2708	0.702644	-0.515983	42.4611	9.2859	0.961719	0.122119	63	2	0	24.9188	0.725029	-0.513228	44.8074	9.6509	0.962851	0.121185	295	5	0	24.697	0.741872	-0.509608	48.147	10.1827	0.960097	0.120894	656	5	0	24.549	0.749363	-0.50641	49.419	10.0665	0.957285	0.121207	1268	5	0	24.3864	0.755102	-0.503207	50.6074	9.89883	0.953573	0.121666	1974	5
4	23.2055	0.77853	-0.517908	112.083	10.1215	0.874107	0.0115989	120	3	4	23.191	0.782691	-0.519651	132.222	11.0154	0.873992	0.0119945	354	3	4	23.2708	0.780533	-0.521876	135.258	10.9016	0.875257	0.0126402	587	3	4	23.1741	0.780854	-0.522055	135.983	11.146	0.877982	0.0132954	1109	3	4	23.0943	0.782355	-0.521631	137.235	11.171	0.879076	0.0141593	1739	3
4	22.1834	0.751545	-0.487619	151.121	13.6305	0.725788	0.00777182	152	2	4	22.1931	0.753003	-0.487793	152.291	13.876	0.726192	0.00771141	393	2	4	22.1248	0.757022	-0.485714	149.748	13.4159	0.728072	0.00752817	861	4	4	22.0345	0.762585	-0.483309	151.18	13.1312	0.731706	0.00725626	1252	4	4	22.0125	0.764142	-0.481827	151.881	13.2254	0.740817	0.00690305	1837	4
2	25.1591	0.694888	-0.481626	41.8768	7.07483	0.843531	0.104098	115	8	2	24.7567	0.731432	-0.477236	46.3316	7.56389	0.837733	0.106516	469	8	2	24.7233	0.736873	-0.472936	50.1327	7.87931	0.831615	0.10901	934	8	2	24.6827	0.736993	-0.468556	53.601	8.11389	0.825503	0.110922	1277	8	2	24.6135	0.740359	-0.465035	55.3768	8.35633	0.819386	0.111439	2114	8
4	26.033	0.704489	-0.496814	13.6783	6.77027	0.926985	0.103226	121	4	4	25.8476	0.721202	-0.493271	18.535	7.6442	0.927175	0.103298	273	4	4	25.6856	0.730272	-0.49004	21.578	7.94643	0.927739	0.103128	677	4	4	25.6477	0.7299	-0.488499	23.8157	8.16023	0.92835	0.104046	1183	4	4	25.6146	0.729342	-0.487262	24.5959	8.1555	0.927807	0.104239	1873	8
4	31.9527	0.430834	-0.486776	106.433	4.57187	0.829174	0.795213	14	1	4	31.5161	0.467361	-0.505181	113.074	4.24261	0.815567	0.802347	46	1	4	31.0956	0.495714	-0.510416	109.275	4.22377	0.803122	0.808648	392	2	4	30.9813	0.50976	-0.513787	108.913	4.25311	0.790662	0.812847	703	3	4	30.8273	0.519821	-0.516101	108.457	4.23588	0.776078	0.817238	1218	3
6	25.1658	0.587816	-0.38239	99.9773	3.52565	0.975154	0.0663018	40	1	6	24.511	0.678897	-0.401065	107.852	3.96449	0.976261	0.0640695	134	1	6	24.2317	0.684636	-0.414771	125.189	4.51407	0.976951	0.0629266	204	1	6	24.1512	0.688998	-0.385413	155.569	4.74863	0.976953	0.0627195	249	1	6	24.0905	0.689934	-0.368392	152.589	4.54698	0.976713	0.0628126	436	1
0	23.6076	0.652219	-0.451947	77.9469	3.20741	0.843427	0.606488	106	3	0	23.3852	0.695602	-0.487795	80.1996	3.19325	0.839941	0.605519	489	3	0	23.2135	0.734946	-0.515072	88.9705	3.51374	0.83792	0.598366	846	3	0	22.9757	0.748583	-0.517753	100.888	3.69845	0.837019	0.558178	1452	3	0	22.8671	0.755875	-0.503509	107.663	3.87552	0.837167	0.519981	1999	3
20	28.038	0.500995	-0.376324	102.124	5.08053	0.950107	0.473945	0	0	20	27.482	0.512941	-0.394225	101.137	3.85779	0.949547	0.476237	56	2	20	27.1725	0.521262	-0.417991	96.8476	3.39775	0.948093	0.47947	321	2	20	27.2728	0.528447	-0.429286	99.555	3.59811	0.946946	0.483363	695	2	20	27.2573	0.5469	-0.434808	104.679	3.68731	0.945814	0.488035	940	2

## Sheet: sth_fup_no_mask
sth_fup_no_mask_1000										sth_fup_no_mask_2000										sth_fup_no_mask_3000										sth_fup_no_mask_4000										sth_fup_no_mask_5000
sth_fup	lst	ndvi	mndwi	elev	slope	wat	san	streams	str_order	sth_fup	lst	ndvi	mndwi	elev	slope	wat	san	streams	str_order	sth_fup	lst	ndvi	mndwi	elev	slope	wat	san	streams	str_order	sth_fup	lst	ndvi	mndwi	elev	slope	wat	san	streams	str_order	sth_fup	lst	ndvi	mndwi	elev	slope	wat	san	streams	str_order
0	25.5578	0.705532	-0.465975	142.754	6.27527	0.972586	0.0396289	132	3	0	25.0188	0.743253	-0.463774	147.886	6.10401	0.97261	0.0396204	364	3	0	24.9211	0.749223	-0.463522	150.779	6.4598	0.972612	0.0395054	689	3	0	24.8878	0.751124	-0.463065	152.352	6.69308	0.972451	0.039457	1390	4	0	24.8234	0.754659	-0.462578	153.802	6.91178	0.972053	0.0399053	2007	4
14	22.1451	0.808476	-0.513399	355.211	11.9973	0.974957	0.0315374	31	2	14	22.4157	0.802822	-0.52835	352.557	13.8666	0.974849	0.0323673	133	2	14	22.5076	0.799071	-0.548629	324.927	12.6831	0.974691	0.0353156	365	2	14	22.9258	0.781457	-0.567517	267.026	10.0964	0.974475	0.0370407	833	2	14	23.1598	0.762782	-0.561022	224.089	8.22325	0.974233	0.0378052	1583	2
2.1	24.4223	0.717739	-0.543532	282.017	6.26848	0.878156	0.01947	48	2	2.1	23.9357	0.76101	-0.55	283.294	6.34615	0.8787	0.0194658	250	2	2.1	23.7578	0.76789	-0.550047	282.22	6.24301	0.879466	0.01947	581	2	2.1	23.7217	0.769003	-0.548728	281.138	6.25734	0.880629	0.0194453	957	2	2.1	23.6374	0.771552	-0.54673	279	6.25653	0.881629	0.0191545	1598	3
0	28.2074	0.667716	-0.551604	462.929	6.38004	0.92762	0.0185062	16	1	0	28.175	0.656457	-0.550276	450.011	6.78096	0.921078	0.0192209	176	3	0	28.2538	0.647205	-0.545911	437.728	7.20823	0.914458	0.0201441	571	3	0	28.2237	0.651414	-0.543796	433.296	7.44634	0.908019	0.0213797	1087	3	0	28.0915	0.663951	-0.543939	432.336	7.41967	0.90168	0.0227533	1551	3
6.4	21.883	0.752619	-0.456655	240.948	7.96903	0.478817	0.0877484	89	2	6.4	21.8524	0.753195	-0.455188	242.536	7.50432	0.492619	0.0862049	301	3	6.4	21.8243	0.757294	-0.454217	243.118	7.81653	0.512606	0.0843953	586	4	6.4	21.839	0.759774	-0.453928	243.718	8.08955	0.539194	0.0816197	1111	4	6.4	21.8842	0.761147	-0.454545	243.661	8.13729	0.56551	0.0786919	1768	4
0	24.9822	0.779037	-0.489026	186.907	9.02414	0.81786	0.0548296	108	3	0	24.9485	0.780565	-0.488318	191.696	10.0602	0.823059	0.0550851	337	3	0	24.9383	0.782671	-0.490258	198.225	11.0336	0.830051	0.0557341	706	3	0	24.9368	0.783828	-0.49391	206.312	12.2736	0.837796	0.0564085	1030	3	0	24.9847	0.781014	-0.497808	206.8	11.8125	0.846135	0.0572749	1697	3
0	25.2636	0.702093	-0.515406	42.4454	9.30748	0.961824	0.122035	64	2	0	24.9235	0.724562	-0.513024	44.8575	9.67243	0.962983	0.121036	295	5	0	24.7018	0.741433	-0.509457	48.1507	10.1945	0.96023	0.120779	654	5	0	24.549	0.74909	-0.506234	49.4093	10.0779	0.957322	0.121088	1262	5	0	24.3864	0.754907	-0.503026	50.5565	9.90553	0.953548	0.121533	1971	5
3.1	25.8866	0.682827	-0.493441	88.7156	6.23048	0.970678	0.0562774	253	7	3.1	25.3444	0.736635	-0.496252	91.6488	6.98308	0.969512	0.0563732	557	7	3.1	25.1567	0.750367	-0.495564	93.6195	7.22589	0.968124	0.0555293	939	7	3.1	25.1068	0.756325	-0.495723	96.5119	7.45406	0.96631	0.0545828	1507	7	3.1	25.121	0.757872	-0.496827	98.9819	7.62724	0.96383	0.0534476	2247	7
0	28.9952	0.500926	-0.447215	285.064	5.96044	0.814757	0.222471	8	2	0	28.9757	0.503017	-0.447926	298.837	5.8613	0.810258	0.221675	48	2	0	28.2415	0.514845	-0.447435	303.615	5.3806	0.798726	0.228321	172	2	0	27.6107	0.51517	-0.443009	301.723	5.05071	0.786086	0.237127	362	2	0	27.6191	0.513565	-0.452615	275.887	4.98183	0.776997	0.248235	751	4
4	25.6643	0.71086	-0.46546	170.38	8.33332	0.889456	0.12137	152	6	4	25.7483	0.724268	-0.467848	174.725	8.48307	0.889482	0.120735	390	6	4	25.7992	0.729509	-0.470455	177.681	7.99345	0.888031	0.121263	780	6	4	25.7672	0.734314	-0.474517	181.458	7.93889	0.88607	0.1222	1257	6	4	25.7318	0.738202	-0.477707	184.313	8.2165	0.883747	0.123609	1914	6
0	29.2686	0.386194	-0.479776	21.5909	5.88428	0.958631	0.121548	82	5	0	29.31	0.407688	-0.501235	19.9801	5.15268	0.955792	0.127432	395	5	0	29.3834	0.433539	-0.513546	21.8313	4.87373	0.952197	0.134236	893	5	0	29.5692	0.446184	-0.518491	24.5377	4.79055	0.948497	0.141902	1480	5	0	29.8038	0.439196	-0.521313	26.4641	4.78965	0.944453	0.150026	2229	5
0	25.0164	0.773762	-0.490377	81.9789	7.64297	0.904653	0.0439843	114	5	0	25.0188	0.774733	-0.490032	87.0797	8.07977	0.905643	0.0439722	460	5	0	24.945	0.77713	-0.489478	91.2732	8.288	0.90723	0.0439907	957	5	0	24.8735	0.779334	-0.488392	96.1001	8.52995	0.906732	0.0439752	1337	5	0	24.8544	0.779554	-0.488043	97.9845	8.50817	0.904378	0.0440373	2102	5
0	29.388	0.505273	-0.538242	151.105	4.97212	0.921758	0.150709	60	5	0	28.9397	0.523326	-0.537264	151.805	4.89451	0.920231	0.151224	454	5	0	28.8234	0.542088	-0.533355	157.522	4.99557	0.918556	0.152757	866	5	0	28.8545	0.539382	-0.53144	162.273	5.29517	0.916948	0.155439	1366	5	0	28.9121	0.53572	-0.53032	167.082	5.37164	0.914278	0.159107	2051	5
12	32.4361	0.433991	-0.502285	16.0547	3.46644	0.99533	0.0179015	41	1	12	32.6879	0.418178	-0.501955	16.3321	3.66834	0.995249	0.0173703	189	1	12	32.6988	0.412218	-0.506177	15.02	3.81759	0.995125	0.0168597	441	3	12	32.6039	0.410643	-0.50808	14.5648	3.89285	0.994869	0.0169532	654	3	12	32.5412	0.410585	-0.509432	14.0613	3.79027	0.99448	0.0173677	1194	4
0	25.1757	0.757858	-0.540579	532.721	7.22319	0.852524	0.0161067	6	1	0	25.5601	0.751343	-0.544314	523.893	7.76628	0.856948	0.0164428	191	2	0	25.7944	0.740049	-0.544233	486.908	8.10987	0.861699	0.0168132	463	4	0	25.8795	0.742812	-0.543954	447.866	8.42794	0.866637	0.0172142	991	4	0	26.0306	0.744253	-0.542993	408.744	8.72233	0.871852	0.017624	1758	4
0	22.8375	0.809131	-0.520512	523.049	8.36729	0.724384	0.0307305	35	1	0	23.2031	0.794967	-0.524661	519.109	8.26758	0.7243	0.030651	265	2	0	23.2394	0.790129	-0.524574	521.282	8.4757	0.725318	0.0301499	600	3	0	23.3287	0.786504	-0.525675	527.842	8.44388	0.730715	0.0292602	997	3	0	23.4108	0.784274	-0.526835	536.951	8.61634	0.741621	0.028233	1511	3
0	26.6038	0.704814	-0.524499	270.948	7.86734	0.887105	0.106966	25	1	0	26.2263	0.724753	-0.524609	271.262	8.16929	0.888588	0.106563	206	1	0	26.0094	0.736676	-0.521269	268.671	8.64121	0.890195	0.106352	518	2	0	25.9799	0.739845	-0.520138	266.773	8.60909	0.891849	0.106357	827	2	0	25.935	0.740866	-0.518825	261.463	8.6161	0.893528	0.106615	1574	2
0	24.8997	0.787195	-0.519537	140.917	5.45831	0.942434	0.0445987	126	2	0	24.8091	0.789603	-0.518305	146.199	6.17199	0.943077	0.0445859	336	2	0	24.7877	0.789728	-0.517739	147.933	6.69	0.944101	0.0446643	628	3	0	24.7686	0.789811	-0.517096	147.833	6.83858	0.94522	0.0446907	1062	3	0	24.7495	0.790612	-0.51651	147.322	6.93768	0.945926	0.0446456	1527	3
6	27.1298	0.591877	-0.524263	166.26	3.38933	0.902114	0.0793685	57	3	6	26.945	0.622589	-0.527958	158.766	3.63812	0.901719	0.079885	293	3	6	26.8114	0.643617	-0.527379	157.383	3.60658	0.901179	0.0805304	631	3	6	26.72	0.652549	-0.527432	156.884	3.67656	0.900499	0.0811918	1204	3	6	26.7059	0.654637	-0.529172	155.778	3.5886	0.899545	0.0816977	2014	5
0	26.2855	0.632341	-0.481594	247.982	5.88424	0.716748	0.0627127	133	3	0	26.0434	0.699506	-0.487369	257.924	6.36925	0.708929	0.0624688	362	3	0	25.9735	0.707846	-0.488343	259.387	6.74144	0.697509	0.062134	812	3	0	25.9386	0.712619	-0.489048	261.316	6.93852	0.687994	0.0616504	1274	4	0	25.8972	0.714821	-0.489376	262.16	7.03316	0.684631	0.061262	1941	4
0	22.7502	0.697536	-0.513181	109.072	8.31975	0.897423	0.0170282	161	2	0	22.517	0.74464	-0.516327	116.437	8.96174	0.892917	0.0174629	312	2	0	22.4489	0.75478	-0.516092	118.551	8.9939	0.887095	0.0178043	726	2	0	22.4294	0.762983	-0.515508	120.208	9.07114	0.881012	0.0180969	1082	3	0	22.4197	0.766913	-0.514507	120.516	9.11056	0.874973	0.0184922	1663	4
0	31.3751	0.139286	-0.385665	19.7527	4.33243	0.988188	0.0145008	85	3	0	30.9861	0.176098	-0.398423	19.0487	4.39726	0.988085	0.0147165	381	4	0	30.8161	0.20868	-0.407425	21.3664	4.1197	0.987912	0.0155296	713	4	0	30.7049	0.219064	-0.411656	22.7251	4.11972	0.987747	0.0169055	1137	4	0	30.6686	0.226493	-0.41837	23.2488	4.102	0.987603	0.0187947	1826	5
0	27.0234	0.739627	-0.519239	255.826	6.19181	0.8865	0.0307644	0	0	0	26.8864	0.74916	-0.516698	249.982	6.44575	0.885957	0.031181	143	2	0	26.8595	0.748966	-0.515286	245.142	6.16654	0.885523	0.031614	533	3	0	26.8747	0.74891	-0.514353	242.92	6.26415	0.885198	0.0319212	988	3	0	26.8161	0.752243	-0.5134	240.551	6.3249	0.884587	0.0320721	1609	3
2	24.6496	0.77926	-0.494744	201.637	7.68867	0.88901	0.0551891	95	2	2	24.5939	0.781328	-0.493765	203.356	8.31396	0.889584	0.0553017	271	2	2	24.5053	0.782852	-0.49364	203.542	8.65	0.891158	0.055593	609	2	2	24.5372	0.780934	-0.494187	202.787	8.6138	0.894368	0.0558062	1183	3	2	24.5358	0.779716	-0.492732	202.708	8.76787	0.898832	0.0557211	1698	3
1.9	26.0849	0.612735	-0.478231	10.4117	2.96945	0.742504	0.175105	274	4	1.9	27.0269	0.574496	-0.48951	10.7883	2.98196	0.743613	0.175112	680	4	1.9	27.3342	0.56962	-0.496489	11.0858	3.0698	0.747331	0.175095	1548	5	1.9	27.6384	0.569816	-0.501186	11.5731	3.14917	0.752025	0.175422	2465	5	1.9	27.8966	0.565767	-0.505207	11.9952	3.24644	0.756657	0.176247	3354	5
0	26.1438	0.643436	-0.509328	17.152	2.77278	0.916897	0.0348252	137	2	0	27.445	0.571451	-0.509307	21.4311	3.91235	0.916485	0.0357191	353	4	0	27.785	0.589479	-0.523729	28.9606	4.37517	0.914413	0.0369967	917	4	0	28.0776	0.589902	-0.529712	36.6779	4.7273	0.910892	0.0385718	1453	4	0	28.263	0.581144	-0.533277	43.4959	4.87802	0.907475	0.0401344	1982	4
0	26.007	0.685292	-0.476834	163.799	7.67295	0.913118	0.170859	116	3	0	25.9173	0.742899	-0.478798	161.375	7.64609	0.913416	0.172437	403	3	0	25.9881	0.748161	-0.477853	163.068	7.77036	0.908795	0.17411	978	6	0	26.0448	0.751605	-0.478072	167.723	8.19742	0.903128	0.176737	1550	6	0	26.092	0.750768	-0.477349	171.904	8.44912	0.897086	0.181498	2099	6
6	28.0663	0.592768	-0.501018	16.7114	6.86057	0.957766	0.143416	69	2	6	27.9372	0.599257	-0.503693	16.8174	6.48443	0.958394	0.143279	373	2	6	28.0312	0.592739	-0.50282	16.9779	6.17795	0.956925	0.143306	716	2	6	28.2017	0.580843	-0.500177	16.624	5.77165	0.95466	0.143431	1052	2	6	28.3101	0.574584	-0.496187	16.0696	5.43007	0.952158	0.142885	1873	5
2.3	25.0703	0.638375	-0.463827	35.8832	8.60814	0.86745	0.0555537	48	1	2.3	24.1713	0.727459	-0.462505	34.7773	6.34308	0.867803	0.0554853	386	3	2.3	23.6827	0.759304	-0.460575	36.7288	5.47521	0.867141	0.0560407	764	3	2.3	23.598	0.769419	-0.459796	36.9669	5.12738	0.866755	0.0568026	1307	3	2.3	23.5446	0.775182	-0.458576	35.4078	4.75284	0.867014	0.0578184	2016	3
0	25.5957	0.752548	-0.491048	94.0519	10.9844	0.938459	0.0303492	104	2	0	25.2304	0.765217	-0.486005	98.335	11.0142	0.938395	0.0304174	470	8	0	25.152	0.768366	-0.4839	104.122	10.7926	0.938361	0.0306511	918	8	0	25.1472	0.768723	-0.483687	109.557	10.6953	0.938234	0.0309744	1237	8	0	25.1377	0.768403	-0.483682	113.876	10.7518	0.937868	0.0314414	1741	8
10	25.102	0.707071	-0.534386	224.862	5.14509	0.952371	0.0139673	140	5	10	24.8377	0.735724	-0.533162	230.596	5.22968	0.952515	0.0139312	359	5	10	24.7519	0.741048	-0.530908	235.803	5.32806	0.95216	0.0139455	575	5	10	24.728	0.743201	-0.529837	240.09	5.35916	0.951456	0.0140909	894	5	10	24.74	0.741109	-0.529473	242.318	5.43813	0.950962	0.0142162	1357	5
0	36.0817	0.258656	-0.499491	246	3.27884	0.942675	0.83593	24	1	0	35.4209	0.28828	-0.499386	244.29	3.4153	0.942535	0.83402	196	2	0	35.0002	0.289392	-0.499772	246.147	3.46192	0.942385	0.840423	331	2	0	34.6356	0.289191	-0.496438	248.649	3.48527	0.941761	0.842947	539	2	0	34.4672	0.28749	-0.497065	250.538	3.4964	0.941178	0.843041	780	6
0	26.2616	0.632898	-0.487655	16.1896	1.34938	0.983171	0.0819949	91	5	0	25.8417	0.672871	-0.486005	16.7528	1.67508	0.982763	0.0833356	374	5	0	25.5507	0.690115	-0.482619	19.0714	2.34558	0.981968	0.0851997	812	5	0	25.3681	0.706716	-0.481132	21.9681	3.22362	0.981196	0.0887381	1450	5	0	25.2898	0.717921	-0.480667	23.7981	4.03544	0.98069	0.0926656	2307	5
0	25.8299	0.570131	-0.43665	13.9115	3.72099	0.864727	0.205808	0	0	0	27.0854	0.525901	-0.469536	13.5027	4.18957	0.863788	0.206428	196	3	0	28.0359	0.491844	-0.474795	13.2271	4.41206	0.864213	0.206552	621	7	0	28.5222	0.480568	-0.477547	13.1848	4.51273	0.865713	0.206629	1182	7	0	28.5938	0.489384	-0.479057	13.3503	4.69403	0.867491	0.206601	1906	7
0	22.995	0.786581	-0.520089	106.897	10.3953	0.875452	0.0112598	73	3	0	22.9805	0.78623	-0.520876	112.548	10.1654	0.877984	0.0116015	383	3	0	23.0362	0.784649	-0.521739	121.952	10.8706	0.880342	0.0121852	668	3	0	23.0289	0.785624	-0.522449	128.143	11.0595	0.881684	0.0127102	1129	3	0	22.9829	0.786121	-0.522417	131.632	11.1633	0.882009	0.0130837	1713	6
0	27.124	0.448276	-0.462367	62.416	5.60936	0.982189	0.0381921	57	2	0	26.7059	0.592756	-0.496627	64.0295	4.04395	0.982186	0.0382151	304	4	0	26.4969	0.640659	-0.500888	65.0981	3.57693	0.981722	0.0393276	864	4	0	26.3699	0.666556	-0.507081	68.5882	3.52917	0.980157	0.0417876	1290	4	0	26.191	0.689445	-0.512178	70.6683	3.38838	0.977316	0.0448269	1758	4
2	26.8284	0.709483	-0.510179	192.517	6.28542	0.867857	0.140844	135	4	2	26.5686	0.726824	-0.507091	192.582	7.1241	0.868652	0.139946	437	4	2	26.5181	0.73518	-0.508315	194.397	7.72091	0.868915	0.138914	861	4	2	26.5486	0.731729	-0.509135	195.641	7.85647	0.869084	0.138076	1608	4	2	26.5474	0.733787	-0.5103	198.729	7.87486	0.869935	0.1375	2213	4
2	30.4481	0.139524	-0.45401	294.233	3.66741	0.724644	0.242033	143	2	2	32.0158	0.167897	-0.485139	303.336	3.62278	0.723395	0.245929	299	3	2	32.2122	0.182765	-0.499434	308.251	3.624	0.717083	0.260972	515	3	2	32.322	0.184433	-0.502056	308.647	3.69874	0.707861	0.27838	797	3	2	32.6331	0.180326	-0.500578	305.247	3.80075	0.695552	0.295996	1417	3
2	29.8889	0.595347	-0.529438	161.478	5.83783	0.977451	0.750978	142	4	2	29.9236	0.594914	-0.52916	164.621	5.40308	0.977097	0.749392	432	4	2	29.9989	0.587884	-0.527317	169.26	5.12431	0.976668	0.747254	729	4	2	30.0476	0.584064	-0.526649	172.181	5.01803	0.976334	0.744617	1113	4	2	30.1557	0.578125	-0.526175	175.224	4.97738	0.976121	0.742117	1697	4
0	29.8255	0.468539	-0.538835	186.352	4.92801	0.869478	0.368169	181	3	0	30.0745	0.42333	-0.518476	192.147	4.97381	0.86976	0.367103	428	3	0	30.2956	0.398397	-0.506297	198.899	5.01933	0.870049	0.367144	698	3	0	30.3935	0.392215	-0.502676	203.398	4.89978	0.870205	0.368836	1035	3	0	30.5709	0.381901	-0.500488	204.795	4.93726	0.870742	0.372178	1583	3
0	25.5991	0.427511	-0.332253	117	3.49963	0.335261	0.391462	6	1	0	25.6491	0.394743	-0.31311	110.662	3.62202	0.373219	0.353564	7	1	0	25.5708	0.34202	-0.251246	97.0701	2.94281	0.373184	0.353199	7	1	0	25.454	0.279516	-0.17176	84.2052	2.26331	0.373071	0.353064	42	1	0	25.4588	0.283863	-0.10783	83.1346	2.16309	0.37281	0.35292	115	1
0	30.0859	0.561632	-0.498035	142.775	4.07699	0.982414	0.807586	108	3	0	29.9329	0.56351	-0.505229	145.51	4.12884	0.982568	0.807761	364	3	0	30.0261	0.56609	-0.504335	149.107	4.2082	0.9828	0.808112	745	3	0	29.9947	0.568914	-0.503446	153.25	4.32484	0.983104	0.809378	1302	4	0	30.0261	0.568598	-0.502835	157.412	4.33168	0.983522	0.813399	1783	4
0	33.2942	0.217295	-0.512552	136.144	4.24931	0.582838	0.841149	66	2	0	33.7569	0.227243	-0.525303	136.762	4.67368	0.579268	0.842106	314	2	0	33.6239	0.233533	-0.528483	136.486	4.85086	0.57479	0.843179	744	3	0	33.5344	0.234382	-0.528359	135.414	4.96713	0.567618	0.844356	1496	4	0	33.3939	0.233827	-0.526737	134.843	4.97664	0.559092	0.845738	2379	4
14	28.7662	0.621627	-0.515726	152.214	4.09329	0.925587	0.744135	1	1	14	28.802	0.621681	-0.510937	141.224	4.50113	0.926174	0.743843	239	2	14	29.0543	0.609046	-0.510725	140.474	4.7193	0.927337	0.742852	552	2	14	29.0825	0.603975	-0.509189	141.043	4.75184	0.929134	0.741058	1026	3	14	29.0173	0.603618	-0.508378	139.439	4.72745	0.932134	0.737784	1639	3
0	28.0463	0.672459	-0.526778	328.485	6.1338	0.883418	0.0369776	13	2	0	27.5686	0.721871	-0.528269	326.1	6.18556	0.877561	0.0377191	272	2	0	27.5779	0.722349	-0.528755	326.633	6.30643	0.871582	0.0385774	596	3	0	27.6128	0.721057	-0.5288	325.567	6.27846	0.865616	0.0395421	1153	3	0	27.6384	0.720756	-0.52886	325.575	6.23435	0.859597	0.0406222	1728	4
28	32.7908	0.356439	-0.476788	103.121	4.57508	0.835359	0.793506	2	1	28	31.4644	0.461563	-0.497936	110.543	4.4605	0.823953	0.79901	26	1	28	31.1486	0.486026	-0.508099	106.393	4.26502	0.81681	0.801993	247	3	28	30.9629	0.504678	-0.513104	103.844	4.20937	0.80748	0.805414	673	3	28	30.8148	0.518138	-0.515874	104.23	4.22659	0.793562	0.809414	1160	3
26	25.6772	-0.0816423	-0.329283	66	0	0.945876	0.466473	0	0	26	27.2047	0.249781	-0.349074	66	0	0.947842	0.476769	36	1	26	27.4401	0.420547	-0.401395	89.1591	3.19643	0.947652	0.481425	268	2	26	27.5597	0.470928	-0.421786	96.8613	3.61031	0.946786	0.484684	574	2	26	27.4274	0.527818	-0.431344	102.165	3.68825	0.947086	0.48859	831	2
0	33.7015	0.26567	-0.500568	290.488	3.78625	0.966074	0.653279	36	1	0	33.7281	0.274918	-0.504907	285.54	3.91026	0.966352	0.653698	228	3	0	33.8056	0.274945	-0.503592	281.883	3.97404	0.966713	0.657696	576	3	0	33.7569	0.273969	-0.501424	281.785	3.96795	0.9671	0.663019	998	4	0	33.7613	0.27569	-0.500816	282.201	3.99867	0.967688	0.668474	1565	4
2	23.1374	0.801117	-0.517716	228.663	5.26208	0.517258	0.190507	36	1	2	23.2354	0.795444	-0.518522	228.333	4.76665	0.525432	0.192709	171	1	2	23.3594	0.789255	-0.519766	222.056	4.59366	0.535481	0.194673	523	2	2	23.452	0.785326	-0.521092	216.492	4.69971	0.548746	0.196257	1011	3	2	23.5461	0.782196	-0.52196	211.226	4.70588	0.563437	0.197244	1373	3
0	27.2964	0.316757	-0.359466	99.1205	3.83007	0.705995	0.511266	1	1	0	26.7866	0.351417	-0.368216	97.4489	3.3323	0.707195	0.51131	42	1	0	26.7266	0.371351	-0.355535	92.4819	3.31537	0.707726	0.51133	144	3	0	26.7426	0.423685	-0.339849	93.4252	3.60133	0.707388	0.51128	365	3	0	26.8394	0.453248	-0.336399	94.5831	3.7935	0.705844	0.511043	618	3
0	24.317	0.719443	-0.526703	233.456	6.54615	0.866887	0.0131094	122	2	0	23.8636	0.760216	-0.527567	244	6.79561	0.867226	0.0132484	368	3	0	23.7048	0.768318	-0.526108	249.668	6.88976	0.866888	0.0131734	644	3	0	23.6711	0.770876	-0.524807	252.394	6.90954	0.865807	0.0130705	986	3	0	23.6374	0.771808	-0.523449	252.311	6.92505	0.859746	0.0131647	1545	3
0	26.0023	0.75708	-0.529221	155.895	7.22254	0.724138	0.0682879	101	2	0	25.8417	0.771703	-0.52955	154.994	6.82393	0.722535	0.0684538	388	4	0	25.7968	0.774268	-0.529249	158.977	6.84452	0.722129	0.0695846	790	4	0	25.8181	0.773102	-0.529689	161.598	6.99396	0.721532	0.0710761	1323	4	0	25.8512	0.772452	-0.529908	162.833	7.0501	0.720816	0.0720857	1952	4
6	31.9349	0.205601	-0.523238	271.369	4.03574	0.563952	0.438795	112	2	6	32.3176	0.195541	-0.517622	273.022	3.97482	0.563983	0.43806	453	4	6	32.0562	0.19687	-0.518674	280.284	4.07406	0.566524	0.433001	758	4	6	31.7853	0.199771	-0.520778	283.462	4.06993	0.56925	0.426309	1362	4	6	31.9855	0.196695	-0.516738	286.92	4.06216	0.574591	0.421229	1893	4
2	29.4935	0.503133	-0.513301	109.836	4.58458	0.919035	0.0676015	126	3	2	29.1629	0.556122	-0.521423	111.677	4.59976	0.920953	0.0676832	422	3	2	28.8844	0.559322	-0.521457	112.731	4.74244	0.924131	0.0687741	952	5	2	29.1031	0.531603	-0.516528	115.47	4.93049	0.927076	0.070663	1572	5	2	29.4018	0.489912	-0.513214	118.723	5.09323	0.929583	0.0725728	2408	5
0	25.646	0.756212	-0.564335	20.9643	6.58267	0.983433	0.0905657	138	5	0	25.4297	0.774718	-0.561536	22.0358	6.62372	0.982594	0.0912504	436	5	0	25.4294	0.775027	-0.560768	22.4595	6.32864	0.981665	0.0924291	999	5	0	25.3769	0.779248	-0.560676	25.0979	6.04496	0.980784	0.0936389	1598	5	0	25.3123	0.784051	-0.560475	28.5748	5.881	0.979957	0.0948467	2251	5
2	30.4212	0.403896	-0.514648	115.311	3.8369	0.95318	0.857468	156	6	2	31.0612	0.38941	-0.512216	119.599	3.60878	0.953284	0.857213	412	6	2	31.0272	0.393921	-0.509787	122.173	3.60285	0.953542	0.855726	838	6	2	31.0585	0.397624	-0.507762	126.634	3.55718	0.953694	0.85329	1324	6	2	30.9358	0.403433	-0.505981	130.183	3.57795	0.953189	0.849418	1880	6
0	26.9766	0.230101	-0.22934	10.2016	2.30563	0.987168	0.0622764	114	3	0	27.1579	0.30832	-0.28425	11.7754	2.68009	0.985631	0.062526	205	3	0	27.1941	0.384904	-0.350273	13.3003	2.94688	0.983916	0.0627654	365	3	0	27.1532	0.499538	-0.441242	13.2919	2.81585	0.982246	0.0632383	712	5	0	27.1275	0.545917	-0.467806	13.7344	2.77865	0.980594	0.0641323	1161	5
0	33.1028	0.20339	-0.475755	303.108	4.09594	0.963684	0.614131	79	2	0	33.3753	0.213392	-0.486079	306.08	3.70024	0.964143	0.621106	185	2	0	33.4997	0.228114	-0.494089	305.042	3.66762	0.964594	0.627681	440	3	0	33.6982	0.235265	-0.495524	304.434	3.64545	0.965044	0.634085	831	3	0	33.8256	0.239426	-0.496291	302.889	3.64096	0.965374	0.6401	1330	3
32	23.6089	0.741595	-0.509811	179.328	4.27063	0.976278	0.0808862	121	3	32	23.4262	0.756359	-0.510301	184.671	4.08451	0.975917	0.0799312	314	3	32	23.2682	0.768841	-0.511332	185.311	4.08685	0.975407	0.0787117	705	3	32	23.1481	0.777805	-0.510944	186.828	4.1742	0.974792	0.0775342	1125	4	32	23.044	0.784774	-0.510215	187.869	4.18327	0.97429	0.0759327	1842	4
0	23.1983	0.69378	-0.486499	165.248	8.04611	0.847678	0.0153295	152	6	0	22.903	0.75581	-0.485255	175.143	8.13453	0.836158	0.0157246	368	6	0	22.8157	0.764599	-0.483871	178.191	8.23512	0.823209	0.0161568	979	6	0	22.7769	0.766985	-0.482664	182.767	8.39542	0.809587	0.0164756	1515	6	0	22.7478	0.768536	-0.481448	186.393	8.3956	0.796393	0.0169087	2102	6
0	30.7163	0.38361	-0.527854	296.779	3.48582	0.95613	0.646749	51	2	0	31.1706	0.362856	-0.525673	295.274	3.38778	0.953921	0.642941	259	2	0	31.3909	0.34859	-0.523288	295.804	3.45576	0.95107	0.637781	529	2	0	31.8798	0.333786	-0.518816	294.327	3.49546	0.947542	0.635875	1092	4	0	32.2817	0.322851	-0.514618	293.656	3.46744	0.943546	0.636053	1636	4
0	34.2391	0.268497	-0.530755	208.047	3.08564	0.982822	0.678779	10	1	0	34.2448	0.277508	-0.530715	202.602	3.26994	0.98356	0.686234	182	1	0	34.4755	0.279782	-0.52563	198.419	3.30167	0.984425	0.694772	507	2	0	34.6119	0.279523	-0.519835	195.018	3.37943	0.985336	0.703761	1308	4	0	34.488	0.279483	-0.515024	191.926	3.35157	0.986294	0.713399	2195	5
10	30.4658	0.566337	-0.514217	107.037	3.51439	0.877061	0.757813	52	2	10	30.3429	0.569487	-0.515239	106.717	3.80298	0.885397	0.762885	192	3	10	30.2226	0.5696	-0.516472	106.647	4.09812	0.892773	0.769722	453	3	10	30.2356	0.567266	-0.517253	110.991	4.08466	0.896082	0.777215	763	3	10	30.3336	0.560688	-0.517843	114.941	4.02569	0.896881	0.785519	1129	3
2	34.0358	0.226066	-0.500709	193.826	3.80085	0.789883	0.960297	26	1	2	34.0225	0.237888	-0.502067	188.571	3.43923	0.788883	0.960188	289	2	2	33.7879	0.26188	-0.497993	186	3.36578	0.788217	0.960065	865	3	2	33.4863	0.278951	-0.497912	185.316	3.36884	0.788388	0.959963	1597	4	2	33.3731	0.278377	-0.497458	185.792	3.37513	0.78911	0.959888	2309	4
1.9	30.3252	0.355614	-0.500144	9.03001	3.59781	0.842923	0.280735	78	2	1.9	30.2774	0.344302	-0.494325	8.76757	3.32288	0.843352	0.280068	347	2	1.9	30.0014	0.344182	-0.484756	8.82704	3.13761	0.844319	0.279752	565	3	1.9	29.7272	0.34352	-0.478405	9.0111	3.01671	0.845726	0.279518	1111	3	1.9	29.5027	0.343981	-0.474194	8.94486	2.97875	0.84724	0.279072	1669	3
0	26.4276	0.674451	-0.486417	97.5044	7.66935	0.881782	0.0470417	62	3	0	25.9008	0.717058	-0.482287	103.668	8.33263	0.882643	0.047262	302	3	0	25.6998	0.726789	-0.477873	111.673	8.90029	0.88447	0.0476835	715	4	0	25.6099	0.726788	-0.475776	119.52	9.28433	0.887259	0.048087	1247	4	0	25.5151	0.728199	-0.471512	127.31	9.57088	0.889711	0.0480639	1804	4
0	34.0755	0.352015	-0.52827	130.255	3.98925	0.615713	0.930162	101	2	0	34.2147	0.345955	-0.529027	130.457	3.50965	0.615159	0.930175	419	3	0	34.5652	0.328914	-0.522657	131.015	3.55157	0.616762	0.928867	838	3	0	34.9981	0.307947	-0.516425	131.498	3.5992	0.630802	0.926589	1166	3	0	35.7724	0.29049	-0.509222	132.134	3.56084	0.648942	0.924066	1720	3
39.6	23.5194	0.586811	-0.400245	11.5956	3.39218	0.919689	0.180066	16	1	39.6	23.2587	0.595544	-0.391632	11.6443	3.63825	0.917823	0.178848	179	1	39.6	23.012	0.595906	-0.379593	12.4701	4.00078	0.914983	0.1775	330	2	39.6	22.8545	0.592161	-0.374553	12.9899	4.25383	0.911439	0.170895	438	2	39.6	22.5851	0.587107	-0.370147	13	4.22705	0.903596	0.159972	765	3
4	31.3706	0.447522	-0.48584	213.241	5.68399	0.887283	0.28183	77	5	4	31.6705	0.430918	-0.483274	222.448	5.24429	0.889017	0.282286	306	5	4	31.6547	0.421082	-0.481569	229.556	5.09711	0.892481	0.282669	599	5	4	31.7381	0.413132	-0.480818	230.524	4.97212	0.899259	0.274045	1116	5	4	31.7313	0.415076	-0.480821	230.949	4.96203	0.905558	0.26227	1936	5
0	31.9765	0.277635	-0.484875	303.815	3.69881	0.956832	0.332199	48	1	0	33.1929	0.290821	-0.503561	300.397	3.34552	0.95789	0.332671	154	1	0	33.1974	0.301116	-0.507184	296.634	3.31092	0.95878	0.342229	494	3	0	33.2241	0.303607	-0.508131	293.623	3.31982	0.958989	0.356013	1125	3	0	33.1729	0.306943	-0.50928	291.804	3.35604	0.959261	0.369223	1965	3
0	35.1249	0.23485	-0.498795	158.773	3.33987	0.938567	0.946867	66	3	0	35.3385	0.236174	-0.498467	157.956	3.2922	0.938511	0.947056	420	3	0	35.6715	0.236061	-0.497469	161.083	3.27611	0.938387	0.947542	687	3	0	35.9032	0.236828	-0.495946	162.145	3.30521	0.93848	0.948185	1111	3	0	35.9653	0.240881	-0.497077	162.283	3.37131	0.938956	0.949208	1987	6
36	28.1791	0.641772	-0.510333	138.475	4.23229	0.934211	0.674081	95	5	36	27.7164	0.650659	-0.507768	137.933	4.20791	0.932996	0.667101	443	5	36	27.8194	0.643266	-0.506631	144.813	4.24697	0.931701	0.660105	859	5	36	27.8196	0.642516	-0.506665	152.122	4.37285	0.930605	0.654191	1422	5	36	27.795	0.644072	-0.506295	155.938	4.44997	0.930342	0.649791	2007	5
14	34.5377	0.164019	-0.43092	110.886	3.05141	0.709795	0.664718	0	0	14	34.5035	0.174777	-0.434424	110.126	2.96021	0.719088	0.668836	197	2	14	34.6334	0.178375	-0.43429	109.833	2.9678	0.736512	0.677586	319	2	14	34.6972	0.178459	-0.432957	109.873	2.97358	0.738378	0.687366	447	2	14	34.8247	0.176754	-0.432573	109.225	3.00868	0.730824	0.695601	905	3
2	33.1952	0.296556	-0.512806	299.989	3.65234	0.97952	0.714666	23	2	2	32.49	0.329346	-0.519823	295.732	3.51713	0.979437	0.714754	298	2	2	32.6533	0.325392	-0.518919	296.553	3.49007	0.979299	0.716071	578	2	2	32.9055	0.315596	-0.516524	297.364	3.48829	0.979125	0.718977	836	2	2	32.9769	0.311837	-0.515289	296.442	3.51766	0.978869	0.7235	1446	3
6	27.3732	0.489267	-0.534441	88.703	5.09226	0.688603	0.51063	145	3	6	27.1513	0.48093	-0.523858	96.7743	4.65701	0.689074	0.510581	319	3	6	27.1774	0.479828	-0.518773	102.783	4.60462	0.69102	0.51031	434	3	6	27.0898	0.481137	-0.512022	102.218	4.61134	0.694164	0.509398	715	3	6	27.0249	0.478994	-0.509144	101.301	4.44214	0.693509	0.507265	1218	3
14	32.8475	0.310345	-0.472162	145.269	3.45696	0.899204	0.508928	58	3	14	33.273	0.304226	-0.467149	145.554	3.56766	0.898826	0.509334	294	3	14	33.1818	0.311464	-0.469565	145.541	3.60519	0.897105	0.507412	686	3	14	33.144	0.314999	-0.468658	144.763	3.67223	0.895026	0.505062	1361	3	14	32.9156	0.322332	-0.472143	143.941	3.75318	0.89309	0.503921	1999	3
2	30.6595	0.449747	-0.495397	312.613	5.304	0.6987	0.255976	85	2	2	30.8977	0.420636	-0.49225	322.574	5.34943	0.693518	0.25193	268	3	2	30.8048	0.412541	-0.49015	326.31	5.49994	0.688097	0.246774	418	3	2	30.5959	0.423416	-0.489847	323.102	5.65832	0.682967	0.241503	909	3	2	30.5459	0.426315	-0.490422	319.609	5.79596	0.682062	0.23585	1457	3
0	35.7173	0.255124	-0.53005	152.142	3.95546	0.952081	0.541294	6	1	0	35.756	0.246647	-0.518655	149.665	3.91575	0.951702	0.544331	192	3	0	35.6863	0.2493	-0.518518	147.921	3.78335	0.950777	0.548821	634	3	0	35.665	0.248449	-0.519625	148.087	3.76765	0.94961	0.554454	1025	3	0	35.4903	0.247002	-0.519294	147.153	3.78376	0.948253	0.559082	1550	3
6	25.4013	0.661688	-0.533418	275.484	4.54926	0.990732	0.03216	99	3	6	25.4653	0.65188	-0.533172	284.074	4.49832	0.989483	0.0330203	364	3	6	25.3681	0.652318	-0.531974	286.682	4.61873	0.988248	0.0338482	833	4	6	25.3586	0.645112	-0.531915	291.67	4.79942	0.987356	0.0343953	1338	4	6	25.3562	0.639541	-0.531897	294.941	4.91455	0.986643	0.0346835	1867	4
16	31.9468	0.454773	-0.494464	150.785	4.24099	0.804182	0.911448	0	0	16	31.2126	0.538861	-0.504488	139.739	3.85264	0.803766	0.911984	250	4	16	30.4746	0.570945	-0.50574	131.402	3.60149	0.803182	0.912818	737	4	16	30.4624	0.571934	-0.507028	132.82	3.60477	0.802248	0.913716	1210	4	16	30.4914	0.573044	-0.507449	135.705	3.68002	0.801022	0.914682	1799	4
0	36.097	0.282989	-0.509618	238.848	3.33021	0.942544	0.818919	60	1	0	35.7223	0.307443	-0.515227	235.76	3.34533	0.942862	0.818401	167	2	0	34.952	0.32419	-0.517631	232.071	3.22793	0.942317	0.81985	405	2	0	34.5344	0.325543	-0.518509	227.239	3.24261	0.941061	0.822426	1018	3	0	34.314	0.329216	-0.519136	225.481	3.24886	0.939488	0.825953	1647	3
0	28.3464	0.426908	-0.471622	20.1651	3.58704	0.904234	0.0493376	129	4	0	28.5164	0.449464	-0.487162	22.3496	3.39143	0.905659	0.04929	576	4	0	28.2584	0.494038	-0.498531	23.481	3.51315	0.907423	0.049119	1073	5	0	27.9894	0.542196	-0.508848	25.4595	3.5771	0.9097	0.0490172	1683	5	0	28.3533	0.538462	-0.514958	28.0797	3.70584	0.912577	0.0488792	2602	5
0	26.8302	0.747159	-0.521406	213.812	6.13317	0.936383	0.0632467	156	4	0	26.87	0.751596	-0.519636	219.32	5.7985	0.936041	0.0630703	457	4	0	26.7223	0.757678	-0.517799	223.761	5.85363	0.935207	0.0630625	1004	4	0	26.5768	0.761292	-0.516199	229.178	6.02416	0.934246	0.0629849	1685	4	0	26.5157	0.761997	-0.515237	233.797	6.14023	0.933026	0.0626869	2149	4
0	32.5661	0.196511	-0.526445	169.551	5.01798	0.881596	0.176598	77	3	0	32.2279	0.205118	-0.531579	166.745	5.48345	0.876503	0.176321	372	4	0	32.2301	0.202701	-0.528353	165.048	5.55676	0.864777	0.177873	812	4	0	32.2167	0.201557	-0.526612	165.491	5.42316	0.851692	0.179603	1347	4	0	32.1628	0.201209	-0.525259	167.794	5.417	0.839334	0.181689	1949	4
10.4	24.4011	0.714017	-0.452759	76.8751	9.42009	0.64786	0.0445918	49	1	10.4	23.6491	0.743732	-0.452057	75.1903	9.30131	0.65884	0.0440025	319	3	10.4	23.353	0.762326	-0.450111	74.7037	9.39461	0.673031	0.0431974	815	3	10.4	23.2854	0.770256	-0.448185	77.315	9.34286	0.688618	0.0423509	1235	3	10.4	23.217	0.77456	-0.444521	79.1682	9.09987	0.704919	0.0415609	1792	3
0	31.7913	0.494909	-0.533146	160.467	4.63252	0.972131	0.514301	76	2	0	31.357	0.519356	-0.532253	161.313	4.80152	0.971978	0.518588	326	3	0	31.048	0.531601	-0.52923	165.227	4.80403	0.971768	0.522035	480	3	0	30.8443	0.540349	-0.526462	164.531	4.88568	0.971553	0.527749	884	3	0	30.6441	0.545319	-0.523506	162.991	4.95859	0.971324	0.533119	1312	3
14	33.8665	0.27526	-0.512353	149.015	3.55318	0.788273	0.46291	67	2	14	33.7746	0.275082	-0.505812	147.84	3.3512	0.787483	0.462881	252	2	14	33.4253	0.279176	-0.499417	146.848	3.43852	0.785755	0.463521	542	2	14	33.0025	0.282418	-0.499487	144.685	3.49464	0.785307	0.465062	1231	3	14	32.6678	0.28041	-0.496091	143.324	3.55054	0.784449	0.468989	1749	3
2	35.122	0.201332	-0.518351	139.592	4.98224	0.431154	0.711373	123	3	2	35.0266	0.200543	-0.514648	140.877	5.00072	0.426791	0.710449	407	3	2	34.8818	0.200273	-0.515598	141.769	4.88128	0.420087	0.709163	930	3	2	34.728	0.202807	-0.515752	143.801	4.89737	0.408085	0.707864	1630	4	2	34.7632	0.202629	-0.514434	146.128	4.86932	0.385742	0.709017	2453	4
0	35.6666	0.177177	-0.465333	94.8928	2.34065	0.773735	0.678567	2	1	0	36.0219	0.173199	-0.467953	93.1977	2.2702	0.773757	0.680577	140	3	0	36.0643	0.173629	-0.467263	92.4737	2.29209	0.770294	0.682171	379	3	0	36.1883	0.171815	-0.466702	93.1541	2.35956	0.767948	0.68625	715	3	0	36.3838	0.168264	-0.464099	94.2424	2.4699	0.766994	0.697301	955	3
0	NA	NA	NA	8.3024	2.03359	0.994345	0.0139326	62	2	0	NA	NA	NA	10.7612	2.20061	0.994288	0.0137	215	2	0	NA	NA	NA	12.3717	2.40937	0.994102	0.0134875	303	4	0	28.008	0.13551	-0.280682	11.2828	2.41366	0.993852	0.0132845	687	4	0	28.432	0.162843	-0.302279	11.3183	2.48348	0.993635	0.012886	1017	4
0	25.2137	0.746386	-0.490939	130.937	9.73019	0.829613	0.104189	112	4	0	25.1947	0.752442	-0.48909	134.886	9.26546	0.829714	0.10478	415	4	0	25.2066	0.754511	-0.487875	136.813	9.32829	0.829614	0.104366	972	4	0	25.2019	0.75689	-0.487202	139.922	9.44573	0.829041	0.103472	1554	4	0	25.19	0.758744	-0.487442	143.878	9.57964	0.828288	0.102531	2198	4
4.2	23.8098	0.763719	-0.4779	180.713	9.97465	0.82438	0.331854	139	3	4.2	23.7765	0.772482	-0.475883	187.315	11.184	0.827076	0.329638	278	3	4.2	23.6565	0.776824	-0.473319	188.821	11.3757	0.831597	0.326256	612	3	4.2	23.5091	0.778015	-0.472953	187.783	11.2432	0.836828	0.322296	1173	3	4.2	23.4135	0.778789	-0.471915	188.972	11.4056	0.842332	0.316521	1630	3
0	33.184	0.243373	-0.470067	184.101	3.16485	0.847526	0.926963	83	3	0	33.2241	0.247409	-0.473075	185.94	3.04317	0.849852	0.921471	355	3	0	33.2419	0.24995	-0.480898	189.58	3.05173	0.850973	0.918855	705	3	0	33.253	0.250445	-0.490909	192.697	3.17244	0.850779	0.918986	1036	3	0	33.2597	0.248061	-0.496032	196.86	3.21339	0.849349	0.919177	1434	3
0	22.4099	0.771703	-0.51879	86.0313	7.82027	0.746131	0.0272123	117	7	0	22.3686	0.785668	-0.517349	84.8885	8.10831	0.753223	0.0270464	426	7	0	22.2565	0.79414	-0.51477	91.8258	8.82568	0.760826	0.0269658	765	7	0	22.1663	0.797508	-0.511521	95.3119	9.29368	0.769069	0.0268378	1290	7	0	22.0589	0.801183	-0.508116	99.4796	9.57924	0.779309	0.0266131	2147	7
0	37.5	0.15512	-0.472892	119.568	3.66374	0.321499	0.95189	29	1	0	37.1153	0.165191	-0.483641	118.588	3.48133	0.322548	0.950457	185	2	0	37.0592	0.168802	-0.487451	116.818	3.48084	0.322972	0.947582	397	2	0	37.2167	0.16957	-0.487787	114.811	3.52928	0.32248	0.944316	795	2	0	37.2922	0.169278	-0.489014	112.613	3.57872	0.320903	0.940875	1371	2
0	31.6063	0.325777	-0.523548	322.697	3.20333	0.983714	0.734137	156	3	0	31.0008	0.37817	-0.538812	328.028	3.2904	0.983749	0.734028	392	3	0	30.8059	0.375186	-0.535594	334.198	3.12866	0.983619	0.735016	554	3	0	30.6958	0.369958	-0.533279	336.067	3.09806	0.98287	0.737935	851	3	0	30.6141	0.363527	-0.531762	332.928	3.14346	0.982053	0.741162	1548	3
0	34.2696	0.273287	-0.524587	189.352	3.89486	0.973141	0.901855	14	1	0	34.2318	0.27487	-0.526794	184.026	3.63443	0.974115	0.902197	150	1	0	34.332	0.286398	-0.525747	180.36	3.56183	0.975375	0.90203	499	2	0	34.3731	0.291408	-0.522272	177.007	3.53534	0.976977	0.901216	1019	5	0	34.3449	0.295638	-0.521012	174.732	3.5572	0.978943	0.900562	1993	5
0	32.3086	0.33737	-0.505766	102.339	3.29206	0.885233	0.653125	49	6	0	32.1898	0.344913	-0.512585	102.083	3.25119	0.884466	0.654526	391	6	0	32.2324	0.341034	-0.511938	102.563	3.22566	0.884432	0.655654	1026	7	0	32.331	0.336306	-0.51201	103.992	3.24114	0.884403	0.656544	1537	7	0	32.4318	0.333333	-0.513386	104.831	3.22008	0.883691	0.657075	2352	7
0	30.2204	0.190567	-0.473901	103.093	5.17217	0.630589	0.322899	25	7	0	29.8849	0.195563	-0.476748	102.95	4.76884	0.630448	0.322791	504	7	0	30.4845	0.18843	-0.469359	105.557	4.87148	0.631044	0.322998	1094	7	0	30.9521	0.178409	-0.462787	108.429	5.12622	0.631143	0.323263	1698	7	0	31.011	0.178215	-0.46499	111.06	5.28923	0.629962	0.323606	2518	7
12.2	30.3685	0.532416	-0.501348	103.849	4.69597	0.856943	0.709003	78	3	12.2	30.7878	0.50675	-0.507563	114.62	4.4041	0.860485	0.714229	237	3	12.2	30.5109	0.520392	-0.50918	116.937	4.11655	0.862406	0.718172	516	3	12.2	30.3832	0.529525	-0.509193	118.528	4.19635	0.86279	0.720717	867	3	12.2	30.223	0.542078	-0.509524	120.27	4.29007	0.865813	0.725079	1342	3
0	25.3509	0.718251	-0.546904	366.946	8.79154	0.854872	0.03187	124	3	0	25.0537	0.743731	-0.5338	438.636	7.99339	0.855791	0.031879	250	3	0	25.0486	0.734702	-0.528831	441.119	8.6809	0.860993	0.0318156	589	3	0	25.1448	0.7274	-0.528634	423.193	7.60797	0.869453	0.0316287	1024	3	0	25.1264	0.725339	-0.529951	422.032	7.10485	0.877997	0.0311639	1585	3
2	NA	NA	-0.359646	NA	NA	NA	NA	NA	NA	2	29.9416	0.268333	-0.317014	104.145	3.30228	0.637919	0.412723	70	2	2	29.5544	0.292447	-0.0412203	113.679	3.66828	0.692467	0.379832	207	2	2	29.3702	0.308549	0.0486372	130.279	3.84576	0.682454	0.374986	359	2	2	29.1356	0.328848	0.0497787	130.364	3.9891	0.673215	0.374337	633	5
0	22.7199	0.753051	-0.472866	217.106	7.57343	0.980023	0.0196121	67	1	0	22.652	0.75594	-0.473112	215.96	7.30669	0.979503	0.0194323	314	2	0	22.6177	0.757048	-0.472047	213.282	6.3559	0.977857	0.0192623	542	3	0	22.6518	0.75622	-0.471566	206.815	5.90654	0.975116	0.0189533	1032	3	0	22.6316	0.756566	-0.47156	204.735	5.67712	0.973357	0.0183235	1666	3
0	26.9473	0.651918	-0.482894	211.854	5.566	0.815168	0.0575712	54	5	0	26.5063	0.701461	-0.48818	208.766	5.46765	0.808334	0.0579102	318	5	0	26.444	0.710896	-0.48969	207.255	5.35759	0.802717	0.0577693	785	5	0	26.4264	0.715962	-0.490055	209.124	5.50495	0.805585	0.0569745	1309	5	0	26.3958	0.720921	-0.490171	211.972	5.63944	0.811667	0.0559583	2010	5
0	26.338	0.669019	-0.513571	126.834	4.20017	0.93206	0.0475806	31	2	0	25.5226	0.7594	-0.519182	124.193	4.22606	0.931645	0.0476114	138	2	0	25.3378	0.769475	-0.516625	120.606	3.99011	0.929766	0.0477279	522	4	0	25.2946	0.771807	-0.516483	119.567	4.02242	0.927337	0.0478184	977	4	0	25.2355	0.77408	-0.516996	119.001	4.17656	0.924506	0.0480347	1596	4
6.1	28.5037	0.655853	-0.520555	251.975	7.82306	0.816467	0.204689	116	4	6.1	28.9259	0.629327	-0.520296	254.638	7.54716	0.816612	0.203452	386	4	6.1	28.9443	0.619649	-0.518595	256.718	7.33923	0.816881	0.200885	778	4	6.1	29.1054	0.590866	-0.515391	259.421	7.31047	0.815396	0.200656	1186	4	6.1	29.1951	0.574104	-0.513316	261.664	7.29787	0.813537	0.201089	1873	4
0	25.0901	0.767141	-0.484982	110.347	14.1918	0.916549	0.0421056	1	1	0	24.9926	0.769739	-0.481179	108.109	12.8155	0.917426	0.0425131	181	2	0	25.0354	0.76451	-0.480214	101.059	11.7999	0.918576	0.0434502	751	8	0	25.0592	0.763165	-0.48	98.3894	11.2402	0.919825	0.0445256	1348	8	0	25.0568	0.763293	-0.479247	99.108	10.9503	0.921523	0.0457435	2112	8
0	33.4419	0.311631	-0.527627	307.959	3.84745	0.973014	0.32579	57	2	0	33.1673	0.316292	-0.52188	306.595	3.75103	0.971713	0.339417	330	2	0	33.0972	0.313712	-0.51755	307.273	3.76275	0.970056	0.353621	719	3	0	32.9546	0.313609	-0.514456	308.825	3.73573	0.968422	0.367794	1259	3	0	32.6734	0.319269	-0.513986	309.538	3.70952	0.966944	0.38159	2128	3
0	34.5201	0.314787	-0.529631	185.777	3.08523	0.85318	0.814782	86	2	0	33.8256	0.331912	-0.52861	185.024	3.31858	0.852979	0.818594	453	3	0	33.5751	0.343345	-0.53013	186.953	3.44827	0.853285	0.82403	736	3	0	33.493	0.349721	-0.534497	188.766	3.50616	0.853956	0.829925	1111	3	0	33.5241	0.351778	-0.536376	189.955	3.53294	0.854395	0.836126	1849	3
0	28.4355	0.570788	-0.545985	46.4189	3.04846	0.928386	0.123379	49	1	0	28.4274	0.568348	-0.539997	44.0747	2.86075	0.928507	0.12247	346	5	0	28.5337	0.562198	-0.536483	45	2.6899	0.929067	0.121292	660	5	0	28.4713	0.580107	-0.534841	45.8654	2.9057	0.930218	0.120206	1388	6	0	28.4644	0.588373	-0.534467	47.0044	3.16312	0.931466	0.116983	1863	6
0	28.008	0.60561	-0.535147	39.4504	2.49769	0.921562	0.128737	157	5	0	28.0312	0.618711	-0.536126	47.1465	2.87166	0.921459	0.127842	462	5	0	28.2792	0.605888	-0.53581	51.4837	2.96929	0.921163	0.126391	761	5	0	28.263	0.61	-0.535445	53.9165	3.1084	0.921081	0.124581	1150	5	0	28.1449	0.621542	-0.534494	55	3.11575	0.921186	0.122573	1790	6
0	26.8747	0.58564	-0.499638	11.8224	1.67221	0.976141	0.148421	147	5	0	27.0082	0.6	-0.507783	15.1395	2.06479	0.975408	0.151268	386	5	0	27.1579	0.587493	-0.510989	18.6563	2.15422	0.974437	0.15525	752	5	0	27.2233	0.58	-0.511528	20.2146	2.38708	0.973	0.160032	1369	5	0	27.1906	0.577862	-0.511425	22.0645	2.62441	0.971443	0.165366	1972	5
4	22.4854	0.772347	-0.516736	76.9139	7.97907	0.866415	0.0114622	161	4	4	22.4927	0.773004	-0.524253	84.1865	9.18223	0.860131	0.0116785	366	4	4	22.427	0.772727	-0.523893	86.2023	9.46035	0.852891	0.0117909	765	4	4	22.3223	0.776589	-0.52094	87.736	9.74317	0.844228	0.0118464	1313	4	4	22.2711	0.779929	-0.520724	90.4683	9.91531	0.8361	0.011952	1824	4
0	29.4663	0.290485	-0.423709	112.372	3.36117	0.731595	0.332902	19	1	0	29.3898	0.309375	-0.431437	111.259	3.71981	0.723478	0.335688	240	5	0	29.2255	0.337289	-0.432254	120.035	4.17361	0.710196	0.337637	541	5	0	29.0718	0.367347	-0.434712	135.453	4.65681	0.696861	0.337633	909	5	0	28.6121	0.41031	-0.437511	164.169	5.02501	0.684092	0.335465	1274	5
0	35.9087	0.139074	-0.456544	96.6725	3.06619	0.746668	0.756647	14	4	0	36.2687	0.150311	-0.471992	85.6801	3.16592	0.742173	0.757252	349	4	0	36.1339	0.158813	-0.47593	89.5518	3.27151	0.740066	0.758818	791	4	0	35.949	0.164125	-0.478851	93.3636	3.34072	0.739199	0.762551	1128	4	0	35.8923	0.166184	-0.478533	94.8031	3.33945	0.732958	0.766639	1720	4
0	34.552	0.295161	-0.521354	285.694	3.52896	0.981666	0.83762	114	3	0	33.3797	0.310517	-0.528683	287.756	3.37562	0.98156	0.838575	410	3	0	33.0839	0.313234	-0.528104	290.62	3.31433	0.981434	0.839319	627	3	0	32.9769	0.311075	-0.526889	292.184	3.27061	0.981449	0.840215	1001	4	0	32.6935	0.314214	-0.525766	291.807	3.27386	0.981632	0.839924	1892	4
6	30.1139	0.360769	-0.391816	9.39163	3.36763	0.80918	0.147944	125	2	6	27.908	0.413565	-0.366787	9.68357	3.28312	0.816216	0.146729	329	2	6	28.0498	0.40157	-0.366566	9.77748	3.08623	0.823319	0.145398	503	2	6	28.7416	0.374058	-0.366594	9.23532	2.84329	0.830056	0.14405	948	2	6	28.5424	0.369499	-0.35527	8.64789	2.59477	0.836567	0.142641	1753	2
5.9	24.9092	0.759291	-0.478365	81.7364	10.0415	0.947205	0.0610169	101	3	5.9	24.7996	0.762925	-0.473928	81.8649	10.7702	0.946357	0.0606404	374	4	5.9	24.7757	0.763753	-0.472705	84.807	11.0249	0.945516	0.0602362	825	8	5.9	24.7757	0.762568	-0.472447	86.5	10.7311	0.944305	0.0597985	1482	8	5.9	24.7638	0.762489	-0.471358	88.6344	10.6284	0.943903	0.0593457	2076	8
0	28.9055	0.505161	-0.530565	316.551	6.43298	0.902057	0.233284	120	3	0	28.9822	0.507434	-0.529596	317.413	6.13757	0.896556	0.226892	423	3	0	29.049	0.504397	-0.526066	319.669	6.17748	0.891346	0.220332	884	3	0	28.995	0.504742	-0.523861	323.903	6.15602	0.886552	0.213818	1310	3	0	28.9019	0.512057	-0.52367	324.9	6.30594	0.882331	0.20733	2199	3
0	25.6543	0.523931	-0.537348	278.876	7.5222	0.70102	0.264027	153	4	0	25.7932	0.527848	-0.536418	289.138	6.91555	0.701024	0.264534	397	4	0	25.922	0.523716	-0.533759	298.711	6.50599	0.700819	0.268176	725	4	0	25.9291	0.523607	-0.531729	302.458	6.32643	0.699519	0.273834	1108	4	0	26.0058	0.513861	-0.529501	303.949	6.33387	0.697588	0.274799	1614	4
12.2	28.1344	0.357106	-0.504095	186.306	5.62151	0.855289	0.205768	41	4	12.2	27.7257	0.384042	-0.51526	186.925	5.69704	0.853344	0.209911	259	4	12.2	27.9465	0.373093	-0.514258	189.266	5.89951	0.851352	0.21204	576	4	12.2	28.1321	0.364395	-0.512602	190.082	6.03992	0.849468	0.215346	1180	4	12.2	28.219	0.357573	-0.511212	192.135	6.13722	0.847737	0.219567	1841	4
9.8	24.8687	0.794941	-0.518231	108.028	6.76575	0.669305	0.0451646	142	3	9.8	24.8759	0.798125	-0.515544	113.717	6.15068	0.679255	0.0452987	390	3	9.8	24.8115	0.799224	-0.512297	117.028	6.19404	0.689846	0.0453709	730	3	9.8	24.728	0.800223	-0.510118	118.842	6.21418	0.700713	0.0452061	1072	3	9.8	24.6827	0.80089	-0.508828	119.209	6.31476	0.711579	0.0450463	1633	3
0	34.5751	0.326565	-0.51934	144.989	3.65263	0.910374	0.793716	154	3	0	35.0288	0.320474	-0.521228	149.305	3.43715	0.906192	0.796851	408	3	0	34.9301	0.325266	-0.522892	154.211	3.26896	0.901753	0.797924	582	3	0	34.6972	0.329704	-0.523422	153.902	3.24466	0.897193	0.799022	1116	3	0	34.5278	0.331737	-0.524224	153.253	3.23638	0.892708	0.799784	1907	4
0	32.9658	0.306031	-0.509633	308.635	3.88617	0.871158	0.708958	104	2	0	33.1952	0.307836	-0.509865	311.434	4.12357	0.872477	0.70891	262	2	0	33.2797	0.298673	-0.506921	312.635	4.24303	0.879822	0.708786	511	3	0	33.3353	0.288173	-0.505136	311.152	4.23063	0.889744	0.709191	945	3	0	33.4286	0.28614	-0.505554	308.121	4.18239	0.90105	0.709685	1590	3
2	21.8977	0.695718	-0.480769	149.621	6.67036	0.935357	0.0293845	141	7	2	21.724	0.738821	-0.485305	151.409	6.53265	0.933535	0.0295029	437	7	2	21.6088	0.758652	-0.486404	155.647	6.78087	0.930822	0.0296816	861	7	2	21.5573	0.76931	-0.486952	159.957	7.18205	0.927866	0.0298438	1320	7	2	21.5328	0.772994	-0.486067	163.597	7.38398	0.923892	0.0299136	2135	7
0	25.3538	0.553223	-0.492704	257.281	4.99312	0.959918	0.0922089	106	6	0	25.4392	0.609028	-0.508202	257.901	5.3226	0.959379	0.0922069	271	6	0	25.2992	0.632168	-0.509494	255.463	5.46375	0.958805	0.0920597	874	6	0	25.3325	0.634921	-0.510585	258.739	5.55289	0.958213	0.0914701	1512	6	0	25.4226	0.629866	-0.510829	263.291	5.60055	0.956704	0.0905869	2157	6
0	26.1745	0.733047	-0.507849	180.639	7.80438	0.764861	0.111985	77	3	0	26.0943	0.747884	-0.502011	183.928	8.06882	0.766123	0.109489	266	3	0	26.007	0.750291	-0.49859	189.646	8.05754	0.76784	0.106549	492	3	0	25.9338	0.754936	-0.495997	190.031	7.84644	0.770221	0.103441	1115	4	0	25.8512	0.757631	-0.494922	189.817	8.06005	0.773122	0.100044	1859	4
0	33.9119	0.252997	-0.516975	255.522	5.42093	0.912494	0.891219	41	1	0	33.4575	0.271796	-0.518501	251.996	5.04516	0.913254	0.892406	344	2	0	33.3319	0.281377	-0.522224	248.747	4.97002	0.911995	0.895426	654	3	0	33.2775	0.274047	-0.521636	245.396	4.70601	0.909294	0.897709	1145	3	0	33.233	0.270843	-0.517418	236.564	4.45618	0.906623	0.899726	1528	3
0	33.6968	0.297107	-0.517326	185.165	3.64631	0.980136	0.660847	26	1	0	33.6267	0.278296	-0.512212	181.413	3.1573	0.980177	0.662701	384	5	0	33.6345	0.26797	-0.510475	179.034	2.93073	0.980566	0.671355	825	5	0	33.5681	0.269562	-0.508375	177.502	3.03596	0.981577	0.685985	1619	5	0	33.6711	0.277699	-0.507935	178.488	3.23545	0.982752	0.703895	2403	5
8	25.7885	0.524809	-0.364544	99.2929	4.05142	0.974741	0.0671317	0	0	8	24.7673	0.664381	-0.366619	106.011	3.70009	0.975852	0.0647628	117	1	8	24.2183	0.685463	-0.370417	121.261	4.45039	0.976837	0.063079	195	1	8	24.1479	0.688577	-0.355973	149.431	4.77736	0.97695	0.0627794	231	1	8	24.1214	0.689157	-0.344673	154.231	4.59684	0.976756	0.062819	383	1
0	29.0801	0.329159	-0.353477	195.193	8.09026	0.991636	0.0217272	114	2	0	27.7373	0.543703	-0.447401	208.391	9.42628	0.991317	0.0215899	309	2	0	27.0585	0.609209	-0.449964	215.69	10.1234	0.990708	0.0223436	555	3	0	26.8185	0.631229	-0.454869	212.487	9.59933	0.989155	0.0240511	1135	3	0	26.5932	0.654972	-0.461824	206.422	9.06429	0.986489	0.0262509	1741	3
0	35.2956	0.270945	-0.537261	195.762	3.18036	0.949761	0.925057	22	1	0	35.1056	0.263696	-0.529299	194.573	3.36761	0.951202	0.924779	213	4	0	34.9235	0.261613	-0.52726	192.397	3.58127	0.95337	0.924015	697	4	0	34.9992	0.261648	-0.527181	193.98	3.49632	0.955871	0.922861	1309	4	0	35.019	0.26269	-0.527787	195.071	3.34378	0.958529	0.921655	1867	4
0	35.2956	0.270945	-0.537261	195.762	3.18036	0.949761	0.925057	22	1	0	35.1056	0.263696	-0.529299	194.573	3.36761	0.951202	0.924779	213	4	0	34.9235	0.261613	-0.52726	192.397	3.58127	0.95337	0.924015	697	4	0	34.9992	0.261648	-0.527181	193.98	3.49632	0.955871	0.922861	1309	4	0	35.019	0.26269	-0.527787	195.071	3.34378	0.958529	0.921655	1867	4
0	33.2953	0.278158	-0.474239	258.558	2.83978	0.925031	0.480348	97	2	0	33.352	0.308508	-0.493105	260.494	3.01976	0.925793	0.494987	224	2	0	33.2486	0.310325	-0.497725	262.65	3.20788	0.926683	0.512132	528	3	0	33.293	0.306558	-0.496867	264.787	3.22704	0.925976	0.53039	878	3	0	33.3419	0.303853	-0.497016	264.846	3.26974	0.924949	0.545401	1340	3
0	27.1093	0.252418	-0.345421	17.7611	5.26633	0.98819	0.0125246	106	2	0	27.3891	0.241546	-0.365785	27.5403	5.9199	0.988097	0.0126826	231	2	0	27.4497	0.252553	-0.374481	25.3578	5.47507	0.987946	0.0128967	581	2	0	27.4567	0.250983	-0.37754	24.2434	5.09273	0.987942	0.0129481	1073	3	0	27.7501	0.246811	-0.386109	23.9106	4.93173	0.98795	0.0131028	1945	6
0	28.484	0.61146	-0.528534	396.616	8.30662	0.764365	0.044375	75	2	0	27.9941	0.641476	-0.533199	398.309	9.39551	0.775706	0.0448911	247	3	0	27.9337	0.656129	-0.531394	391.541	9.58569	0.788128	0.0456442	640	3	0	27.8849	0.661462	-0.528079	392.48	9.45216	0.801059	0.0465018	894	3	0	27.8013	0.672194	-0.527369	373.444	8.73292	0.814312	0.0474285	1627	3
0	35.9925	0.29606	-0.537507	158.173	4.12871	0.812528	0.831378	38	1	0	35.6699	0.3137	-0.536217	153.207	3.9337	0.812872	0.834268	343	3	0	35.3071	0.335875	-0.53563	152.75	3.86411	0.814605	0.841009	706	3	0	35.2108	0.342215	-0.534247	152.352	3.91175	0.816915	0.84992	1135	3	0	35.1954	0.343404	-0.534264	151.132	3.8919	0.81967	0.859796	1931	4
0	33.6838	0.227499	-0.498476	184.772	3.0794	0.772701	0.957576	56	3	0	33.5662	0.235809	-0.496497	181.5	3.07112	0.772652	0.957804	413	3	0	33.5707	0.241549	-0.497213	181.313	3.09393	0.772719	0.958178	870	4	0	33.5396	0.247298	-0.494612	182.257	3.11022	0.773265	0.9586	1476	4	0	33.5352	0.253411	-0.495069	183.141	3.1518	0.77512	0.958962	2227	4
0	32.7985	0.409372	-0.533425	143.534	2.96214	0.984989	0.973013	51	3	0	31.6585	0.414058	-0.531044	143.513	3.19698	0.984088	0.972756	316	3	0	31.8877	0.389678	-0.523969	143.287	3.25029	0.983089	0.972628	744	3	0	31.8974	0.388103	-0.522709	143.246	3.27205	0.982086	0.972666	1539	4	0	31.9284	0.388863	-0.52162	143.048	3.23082	0.980955	0.972508	2217	4
0	34.4705	0.280678	-0.524464	208.693	3.25444	0.954168	0.952917	82	2	0	34.4903	0.298294	-0.515994	213.29	3.37347	0.953012	0.94841	212	3	0	34.8049	0.286145	-0.513527	213.601	3.4021	0.951835	0.944156	418	3	0	35.1209	0.279136	-0.512619	210.242	3.47502	0.950737	0.940421	892	3	0	35.3268	0.273835	-0.511259	206.316	3.55914	0.949686	0.937853	1639	3

## Sheet: sch_base_pop_mask
sch_base_pop_mask_1000										sch_base_pop_mask_2000										sch_base_pop_mask_3000										sch_base_pop_mask_4000										sch_base_pop_mask_5000
sch_base	lst	ndvi	mndwi	elev	slope	wat	san	streams	str_order	sch_base	lst	ndvi	mndwi	elev	slope	wat	san	streams	str_order	sch_base	lst	ndvi	mndwi	elev	slope	wat	san	streams	str_order	sch_base	lst	ndvi	mndwi	elev	slope	wat	san	streams	str_order	sch_base	lst	ndvi	mndwi	elev	slope	wat	san	streams	str_order
8	26.8267	0.709659	-0.510194	192.488	6.29108	0.867857	0.140844	135	4	8	26.5592	0.727522	-0.507299	192.495	7.15693	0.868652	0.139946	437	4	8	26.5098	0.735681	-0.50848	194.422	7.73175	0.868915	0.138914	861	4	8	26.5392	0.732452	-0.509356	195.718	7.86169	0.869084	0.138076	1608	4	8	26.5392	0.734502	-0.510507	198.852	7.88236	0.869935	0.1375	2213	4
0	27.0082	0.740886	-0.519603	255.249	6.26156	0.8865	0.0307644	0	0	0	26.8782	0.749772	-0.516849	249.729	6.47436	0.885957	0.031181	143	2	0	26.8501	0.749743	-0.515485	245.199	6.19447	0.885523	0.031614	533	3	0	26.8653	0.749707	-0.514576	243.051	6.29767	0.885198	0.0319212	988	3	0	26.8056	0.752863	-0.513605	240.746	6.35454	0.884587	0.0320721	1609	3
2	26.2117	0.656162	-0.483302	247.901	5.86716	0.716748	0.0627127	133	3	2	26.0262	0.701078	-0.487746	258.017	6.38954	0.708929	0.0624688	362	3	2	25.9612	0.708673	-0.488557	259.507	6.75382	0.697509	0.062134	812	3	2	25.9321	0.713007	-0.489182	261.431	6.94555	0.687994	0.0616504	1274	4	2	25.8921	0.715107	-0.489465	262.245	7.03923	0.684631	0.061262	1941	4
90	25.9811	0.697785	-0.481855	163.578	7.59791	0.913118	0.170859	116	3	90	25.9102	0.743916	-0.47907	161.233	7.62625	0.913416	0.172437	403	3	90	25.9834	0.748542	-0.477985	163.015	7.76288	0.908795	0.17411	978	6	90	26.0377	0.752095	-0.47823	167.696	8.21039	0.903128	0.176737	1550	6	90	26.0825	0.751196	-0.477534	171.911	8.46177	0.897086	0.181498	2099	6
20	25.6324	0.7144	-0.466339	170.498	8.3018	0.889456	0.12137	152	6	20	25.7424	0.724847	-0.468039	174.899	8.48294	0.889482	0.120735	390	6	20	25.7909	0.730157	-0.470692	177.631	8.00035	0.888031	0.121263	780	6	20	25.759	0.73482	-0.474781	181.445	7.95018	0.88607	0.1222	1257	6	20	25.7235	0.738582	-0.477905	184.4	8.22282	0.883747	0.123609	1914	6
58	26.1273	0.73763	-0.508829	180.559	7.80438	0.764861	0.111985	77	3	58	26.0872	0.748345	-0.502299	184.024	8.07399	0.766123	0.109489	266	3	58	25.9999	0.750662	-0.4988	189.848	8.07341	0.76784	0.106549	492	3	58	25.9291	0.755114	-0.496102	190.162	7.85337	0.770221	0.103441	1115	4	58	25.8441	0.75779	-0.495032	189.941	8.07806	0.773122	0.100044	1859	4
36	26.8396	0.663619	-0.484525	211.178	5.64026	0.815168	0.0575712	54	5	36	26.4899	0.703089	-0.488533	208.487	5.48261	0.808334	0.0579102	318	5	36	26.4334	0.711677	-0.489946	207.021	5.36281	0.802717	0.0577693	785	5	36	26.4181	0.716714	-0.490281	209.017	5.51671	0.805585	0.0569745	1309	5	36	26.3887	0.721383	-0.490325	211.92	5.64842	0.811667	0.0559583	2010	5
60	29.7683	0.478465	-0.541553	186.009	4.9035	0.869478	0.368169	181	3	60	30.0608	0.425303	-0.519634	192.167	4.96733	0.86976	0.367103	428	3	60	30.2911	0.3988	-0.506446	198.976	5.01735	0.870049	0.367144	698	3	60	30.389	0.392714	-0.502801	203.442	4.90196	0.870205	0.368836	1035	3	60	30.5618	0.382531	-0.50066	204.745	4.94068	0.870742	0.372178	1583	3
2	28.8973	0.505937	-0.530662	316.49	6.43729	0.902057	0.233284	120	3	2	28.9802	0.507641	-0.529635	317.403	6.13757	0.896556	0.226892	423	3	2	29.0483	0.504536	-0.526083	319.666	6.17748	0.891346	0.220332	884	3	2	28.9944	0.504828	-0.523879	323.915	6.15592	0.886552	0.213818	1310	3	2	28.901	0.512105	-0.523682	324.905	6.30595	0.882331	0.20733	2199	3
24	29.3467	0.521779	-0.515738	109.845	4.58247	0.919035	0.0676015	126	3	24	29.1215	0.559347	-0.522004	111.726	4.59908	0.920953	0.0676832	422	3	24	28.8729	0.560842	-0.521721	112.804	4.74279	0.924131	0.0687741	952	5	24	29.0939	0.532507	-0.516719	115.539	4.93108	0.927076	0.070663	1572	5	24	29.3949	0.490611	-0.513347	118.788	5.09409	0.929583	0.0725728	2408	5
4	28.4112	0.615104	-0.529412	397.585	8.47538	0.764365	0.044375	75	2	4	27.9755	0.642961	-0.53352	398.496	9.45803	0.775706	0.0448911	247	3	4	27.9151	0.65778	-0.531746	391.368	9.64067	0.788128	0.0456442	640	3	4	27.8431	0.66459	-0.528675	392.244	9.55743	0.801059	0.0465018	894	3	4	27.7617	0.675016	-0.527901	373.074	8.82007	0.814312	0.0474285	1627	3
16	23.4711	0.684907	-0.484594	187.888	6.5093	0.851047	0.0443071	95	3	16	23.0302	0.736776	-0.485714	187.103	6.53487	0.851234	0.044217	427	7	16	22.9127	0.749015	-0.483475	191.145	6.60984	0.852002	0.0441517	720	7	16	22.8521	0.754171	-0.481024	193.592	6.75621	0.854044	0.0448591	1156	7	16	22.7575	0.757461	-0.479109	193.715	6.81584	0.855138	0.0458774	2117	7
10	25.7278	0.72954	-0.48557	261.822	8.03709	0.55594	0.0468123	53	1	10	25.9009	0.723272	-0.486522	260.501	7.51496	0.558748	0.0468192	249	2	10	25.8921	0.721617	-0.487092	258.945	7.33473	0.564317	0.0468594	554	4	10	25.9017	0.719765	-0.487568	254.929	7.14426	0.571103	0.047076	1155	4	10	25.9383	0.719628	-0.488289	253.765	7.09155	0.581207	0.0475843	1997	4
12	22.9103	0.773882	-0.480671	231.225	7.86181	0.444662	0.102071	84	3	12	22.9999	0.772269	-0.483416	232.906	7.66041	0.447104	0.103426	281	3	12	22.8715	0.773329	-0.480658	233.946	7.9344	0.456665	0.1047	688	4	12	22.6944	0.774056	-0.474768	237.08	8.12424	0.470815	0.105605	1381	4	12	22.5024	0.774365	-0.470916	240.172	8.35129	0.489019	0.10592	1943	4
10	22.3418	0.766085	-0.455107	214.9	10.5985	0.784723	0.0528518	165	5	10	22.343	0.766638	-0.456724	219.122	9.78561	0.782049	0.0520207	613	5	10	22.3637	0.766174	-0.457249	223.453	9.14625	0.772352	0.0517991	1119	5	10	22.3625	0.765149	-0.456008	225.522	8.98129	0.761053	0.0532801	1839	5	10	22.3491	0.764981	-0.454696	230.353	9.11088	0.754182	0.0560374	2499	5
8	22.0479	0.774541	-0.47861	181.738	7.39446	0.785553	0.0728187	118	4	8	21.9612	0.777163	-0.478965	180.925	7.71428	0.784063	0.072594	471	4	8	21.8916	0.78263	-0.477348	186.09	7.91904	0.781396	0.0722785	898	4	8	21.8622	0.782247	-0.476372	188.886	8.0158	0.781615	0.0721319	1466	4	8	21.8989	0.780439	-0.475257	190.176	7.96479	0.783011	0.0720246	2033	4
6	28.4852	0.656566	-0.520505	251.681	7.82534	0.816685	0.205072	115	4	6	28.9259	0.62963	-0.520357	254.458	7.53816	0.816862	0.203773	386	4	6	28.9443	0.619718	-0.518669	256.53	7.33464	0.817129	0.201179	780	4	6	29.1077	0.591065	-0.515481	259.404	7.31437	0.815677	0.200776	1183	4	6	29.1905	0.574753	-0.513431	261.679	7.30031	0.813711	0.201193	1871	4
0	25.1662	0.611244	-0.497566	250.046	4.95153	0.961459	0.0889306	135	6	0	25.3728	0.622382	-0.509434	255.207	5.33393	0.960867	0.0889383	323	6	0	25.266	0.637204	-0.51024	255.117	5.5097	0.960261	0.0890691	847	6	0	25.2874	0.640037	-0.511482	258.499	5.57012	0.959183	0.0888118	1497	6	0	25.3799	0.634721	-0.511889	262.86	5.62459	0.95741	0.088201	2170	6
4	26.6214	0.39619	-0.51502	254.29	6.70616	0.90013	0.19615	15	1	4	26.3535	0.441501	-0.523151	247.129	6.62217	0.900453	0.197527	332	3	4	26.3652	0.441544	-0.522762	244.874	6.6197	0.899295	0.203684	713	3	4	26.4793	0.428142	-0.520033	248.018	6.57643	0.89163	0.214006	1072	3	4	26.5028	0.424642	-0.519541	248.275	6.61703	0.87991	0.231379	1701	3
4	27.9447	0.364851	-0.527916	231.352	6.17142	0.852194	0.189263	35	1	4	27.7757	0.381732	-0.525276	215.945	5.885	0.85345	0.191068	257	4	4	27.1626	0.407426	-0.526398	211.543	5.73793	0.852483	0.200831	736	4	4	26.9298	0.415184	-0.525709	215.529	5.60897	0.848062	0.21057	1098	4	4	26.9567	0.410163	-0.523948	216.062	5.621	0.843343	0.216798	1704	4
0	31.3728	0.447335	-0.485758	213.273	5.68132	0.887289	0.281905	77	5	0	31.6705	0.431054	-0.483278	222.477	5.24326	0.889031	0.282353	306	5	0	31.6525	0.421082	-0.481573	229.585	5.09509	0.892514	0.28273	600	5	0	31.7358	0.413256	-0.480834	230.587	4.97244	0.899277	0.274063	1113	5	0	31.7291	0.415149	-0.480824	230.972	4.96318	0.905573	0.262279	1937	5
46	29.7638	0.475734	-0.52766	179.431	6.24538	0.820184	0.483591	60	2	46	29.4729	0.501276	-0.53169	178.053	5.81111	0.816679	0.485478	315	2	46	29.4018	0.512414	-0.531794	179.088	5.6193	0.812166	0.486305	541	2	46	29.4293	0.500773	-0.528812	176.516	5.55865	0.808645	0.486335	1034	2	46	29.4568	0.483285	-0.526	174.558	5.53713	0.807459	0.485817	1557	2
98	30.5183	0.337465	-0.436657	88.0158	3.36124	0.41532	0.469367	79	3	98	31.0984	0.284577	-0.426443	91.6872	3.1215	0.432328	0.470246	268	3	98	32.0574	0.292012	-0.428748	94.0078	3.26863	0.450458	0.47028	420	3	98	31.6052	0.30221	-0.439389	96.886	3.25641	0.463801	0.47026	678	3	98	31.0739	0.319735	-0.454019	101.21	3.38136	0.467555	0.471726	999	3
0	29.1629	0.217069	-0.484355	167.161	6.51932	0.916831	0.113674	65	2	0	29.0675	0.190001	-0.46386	166.89	6.3796	0.906321	0.117153	247	2	0	28.8983	0.176702	-0.455208	163.714	6.06845	0.895955	0.123238	553	3	0	29.1882	0.167385	-0.445423	159.604	6.0325	0.886601	0.129954	1178	6	0	28.8983	0.15998	-0.434348	156.906	6.05333	0.875837	0.137007	2158	6
94	36.4456	0.15913	-0.469916	84.3062	2.5591	0.696934	0.728972	88	4	94	36.3632	0.152489	-0.474201	83.7769	2.85284	0.70114	0.734514	302	4	94	36.1883	0.156913	-0.478085	86.2141	3.20109	0.705871	0.740213	574	4	94	36.0469	0.163144	-0.479916	89.3055	3.26259	0.707809	0.744068	869	6	94	35.9511	0.166534	-0.480211	91.7702	3.18365	0.704609	0.744746	1493	6
2	24.5275	0.723862	-0.530736	238.024	5.79611	0.973621	0.0140246	102	3	2	24.4964	0.730586	-0.530055	241.707	5.76388	0.974363	0.0141836	260	3	2	24.5681	0.730583	-0.529322	240.788	5.4072	0.973243	0.0142689	764	5	2	24.6159	0.731753	-0.528868	240.55	5.32422	0.971578	0.0143958	1416	5	2	24.6732	0.731098	-0.529412	243.344	5.34689	0.972187	0.0145806	2077	5
30	25.3871	0.663261	-0.533479	275.43	4.54906	0.990739	0.03213	89	3	30	25.4487	0.653434	-0.533393	284.093	4.49935	0.98948	0.032997	370	3	30	25.3586	0.65294	-0.532059	286.732	4.61568	0.988255	0.0338286	833	4	30	25.3538	0.6454	-0.531972	291.771	4.80485	0.987375	0.0343787	1340	4	30	25.3515	0.639713	-0.531972	295	4.91847	0.986661	0.034672	1869	4
10	30.6118	0.184704	-0.470781	104.897	5.09945	0.628752	0.325034	10	1	10	29.9352	0.197407	-0.478331	103.493	4.82261	0.628944	0.324704	491	7	10	30.5095	0.188203	-0.468715	105.905	4.89982	0.62992	0.324702	1090	7	10	30.9657	0.178315	-0.461684	108.723	5.16307	0.630736	0.324673	1698	7	10	30.9748	0.179324	-0.465008	111.325	5.29749	0.630068	0.324613	2486	7
34	30.605	0.327629	-0.505976	244.578	4.76292	0.809087	0.245853	21	1	34	29.2193	0.395846	-0.516759	232.387	4.93207	0.808543	0.247598	411	4	34	28.9139	0.407452	-0.517929	233.647	5.01844	0.809316	0.248938	807	4	34	28.72	0.397981	-0.515962	236.889	5.12086	0.810495	0.248485	1379	4	34	28.7519	0.385338	-0.513709	239.927	5.18363	0.811769	0.248734	2316	4
4	25.63	0.523196	-0.537548	277.93	7.58521	0.703415	0.262441	156	4	4	25.7968	0.527367	-0.536455	289.182	6.94662	0.703626	0.262932	398	4	4	25.9138	0.524105	-0.533807	298.6	6.50479	0.703186	0.266624	728	4	4	25.9031	0.526498	-0.532133	301.913	6.33172	0.701909	0.273016	1107	4	4	25.9563	0.519359	-0.530325	303.699	6.31735	0.700015	0.274322	1613	4
6	25.0045	0.774876	-0.49064	82.1044	7.73546	0.90372	0.0441913	117	5	6	25.014	0.775468	-0.490146	87.5485	8.14653	0.904612	0.0441727	456	5	6	24.9426	0.777409	-0.489532	91.531	8.31812	0.906233	0.0441724	948	5	6	24.8711	0.779453	-0.488409	96.1413	8.53931	0.906412	0.0441479	1343	5	6	24.852	0.779611	-0.488095	98.0346	8.5241	0.904222	0.0441929	2109	5
4	24.9021	0.759392	-0.478393	80.8582	10.3092	0.947684	0.0611287	89	3	4	24.7805	0.762268	-0.473598	80.6874	10.7817	0.946852	0.0607496	409	8	4	24.7519	0.764223	-0.472403	84.2347	11.0808	0.946006	0.0603308	836	8	4	24.7495	0.762926	-0.472128	85.7529	10.7985	0.944781	0.059883	1511	8	4	24.7471	0.762741	-0.471139	88.272	10.6812	0.944232	0.0593794	2078	8
54	26.2687	0.630011	-0.485665	16.134	1.32713	0.98339	0.081326	81	5	54	25.8157	0.675834	-0.486636	16.8665	1.70132	0.983004	0.082688	368	5	54	25.4796	0.698601	-0.487419	19.4038	2.42989	0.982167	0.0846475	819	5	54	25.323	0.712668	-0.4845	22.596	3.39892	0.981284	0.0883153	1461	5	54	25.2613	0.720792	-0.482201	24.2036	4.18114	0.980881	0.092363	2322	5
6	25.6117	0.757782	-0.564663	20.6435	6.45832	0.983435	0.0907462	138	5	6	25.425	0.774964	-0.561609	21.9498	6.58338	0.982593	0.0913766	436	5	6	25.4213	0.775519	-0.560923	22.3221	6.32388	0.981664	0.0925506	996	5	6	25.3669	0.779798	-0.56082	25	6.05045	0.980782	0.0937754	1595	5	6	25.3039	0.784532	-0.560639	28.4377	5.89291	0.979956	0.094977	2257	5
62	24.8902	0.787572	-0.519588	141.169	5.48919	0.942358	0.0446013	127	2	62	24.8067	0.7897	-0.518325	146.249	6.18397	0.943021	0.0445874	336	2	62	24.7877	0.789782	-0.517743	147.96	6.69833	0.944042	0.0446679	627	3	62	24.7662	0.789862	-0.517096	147.847	6.84412	0.945159	0.0446955	1062	3	62	24.7471	0.790657	-0.516511	147.327	6.94099	0.945867	0.0446485	1526	3
10	23.6061	0.774269	-0.445224	102.034	13.0417	0.916112	0.0677367	121	2	10	23.6422	0.775288	-0.447501	106.297	11.4246	0.915274	0.0665749	333	2	10	23.7313	0.777053	-0.451273	108.13	10.8929	0.914467	0.0653454	610	2	10	24.2379	0.775664	-0.455886	106.193	10.7458	0.913785	0.0640391	982	2	10	24.4007	0.77314	-0.460112	102.464	10.411	0.913203	0.0626899	1675	8
46	26.87	0.586394	-0.49966	11.529	1.6658	0.97625	0.147891	149	5	46	27.0047	0.600652	-0.507503	15.0617	2.06312	0.975526	0.150703	387	5	46	27.1555	0.587605	-0.510801	18.5779	2.14817	0.974549	0.15469	752	5	46	27.2256	0.579634	-0.511294	20.1312	2.38699	0.973097	0.159478	1361	5	46	27.1883	0.578125	-0.51139	22.0175	2.62087	0.971529	0.164845	1973	5
66	24.8651	0.795728	-0.51836	108.15	6.79064	0.666245	0.0452654	144	3	66	24.8783	0.798249	-0.515649	113.888	6.15065	0.676413	0.045397	401	3	66	24.8067	0.799487	-0.512297	117.296	6.2023	0.687154	0.0454013	722	3	66	24.7257	0.800382	-0.510138	118.976	6.22522	0.698073	0.0452277	1066	3	66	24.6803	0.80105	-0.508883	119.341	6.31225	0.708929	0.0450679	1646	3
66	25.19	0.747466	-0.49149	131.463	9.88279	0.8296	0.104202	112	4	66	25.1876	0.752746	-0.48929	134.994	9.30978	0.829708	0.104788	415	4	66	25.1971	0.754925	-0.488084	136.815	9.35658	0.829575	0.104367	970	4	66	25.1947	0.757151	-0.487371	139.984	9.45969	0.829014	0.10347	1555	4	66	25.1852	0.758929	-0.487544	143.981	9.58892	0.828279	0.102531	2199	4
30	26.2911	0.543351	-0.455103	138.775	9.98361	0.921117	0.11838	102	3	30	25.8984	0.645808	-0.496393	138.26	9.6246	0.91684	0.119316	334	3	30	25.8133	0.67357	-0.499582	139.147	9.55422	0.911791	0.120631	852	7	30	25.7187	0.688763	-0.496372	141.004	9.56002	0.90524	0.120035	1536	7	30	25.6193	0.704511	-0.493712	144.045	9.67288	0.896506	0.118958	2405	7
28	26.727	0.464006	-0.378126	103.124	9.10097	0.886632	0.146402	170	4	28	25.8771	0.732263	-0.484643	108.568	8.87113	0.885737	0.14678	444	4	28	25.7045	0.755895	-0.48589	111.91	8.88605	0.881205	0.148011	887	4	28	25.5388	0.760746	-0.484897	115.033	9.07747	0.874477	0.150442	1540	4	28	25.4529	0.766248	-0.48202	119.002	9.12161	0.867021	0.153187	2011	4
24	28.131	0.532276	-0.519692	26.4033	3.19517	0.918043	0.0396471	136	4	24	27.9569	0.570058	-0.520039	24.0848	3.53336	0.915182	0.040803	448	4	24	28.2074	0.564895	-0.524144	29.5569	3.87293	0.911309	0.0422722	674	4	24	28.314	0.56736	-0.527224	37.2822	4.2882	0.908427	0.0433336	1332	4	24	28.2711	0.577071	-0.531548	40.3013	4.49265	0.90741	0.0439166	1987	4
26	26.3205	0.592922	-0.46898	26.0244	7.26974	0.91731	0.0269186	95	4	26	26.6801	0.64694	-0.515212	29.0855	6.14255	0.917175	0.0280258	391	4	26	27.1742	0.642569	-0.524068	33.8091	5.71762	0.916383	0.0293242	941	4	26	27.6757	0.624888	-0.529675	41.7184	5.81032	0.914164	0.030616	1438	4	26	27.8245	0.615777	-0.532234	48.2042	5.89885	0.91044	0.0320536	2152	4
100	29.5342	0.272503	-0.380539	96	2.83517	0.635773	0.412414	1	1	100	29.8864	0.271352	-0.368822	105.672	3.27151	0.638848	0.412543	94	2	100	29.4949	0.296791	-0.296441	117.812	3.75768	0.689086	0.380941	222	2	100	29.3669	0.314035	-0.0121395	133.892	3.96403	0.679334	0.377727	384	2	100	29.1407	0.336089	0.0204643	134.262	4.15122	0.671496	0.374484	697	5
98	28.0521	0.532376	-0.514515	85.629	2.76841	0.678145	0.415543	70	2	98	28.0763	0.531007	-0.514695	89.5887	2.88079	0.678658	0.4107	150	2	98	27.7391	0.540973	-0.506778	90.8261	3.03726	0.685753	0.402386	309	2	98	27.7049	0.541237	-0.502621	91.2923	3.09051	0.692967	0.391968	576	2	98	27.7396	0.54084	-0.500435	92.9345	3.23881	0.696264	0.381946	729	2
34	26.9918	0.737089	-0.52549	211.871	5.97141	0.934658	0.0658378	179	4	34	26.72	0.756665	-0.518325	221.205	6.04852	0.933928	0.0657764	483	4	34	26.666	0.759044	-0.517434	225.597	5.99009	0.932873	0.0658096	964	4	34	26.5627	0.760611	-0.516588	230.181	6.09191	0.931737	0.0657593	1598	4	34	26.504	0.761228	-0.515611	234.456	6.14437	0.930685	0.0651899	2163	4
6	23.1099	0.80255	-0.51778	229.593	5.23125	0.519568	0.18945	36	1	6	23.2239	0.795946	-0.518539	228.512	4.7645	0.527884	0.191713	162	1	6	23.3573	0.789441	-0.519836	222.251	4.58882	0.537889	0.193752	514	2	6	23.4513	0.785439	-0.521165	216.484	4.70666	0.551016	0.195423	1012	3	6	23.5452	0.782453	-0.522046	211.132	4.7046	0.565488	0.196578	1382	3
16	23.5808	0.78555	-0.524887	510.504	6.32623	0.716818	0.0367855	111	2	16	23.1523	0.792087	-0.519916	519.494	8.31931	0.717986	0.0358152	338	3	16	23.1403	0.79144	-0.519901	525.678	8.77736	0.719928	0.0346092	599	3	16	23.2394	0.787021	-0.521739	532.063	8.93626	0.722494	0.033317	861	3	16	23.3167	0.783417	-0.521357	537.158	8.70146	0.727229	0.0319885	1469	3
8	26.0117	0.731723	-0.54126	392.355	5.83359	0.931032	0.0101469	80	4	8	26.1556	0.72631	-0.543943	394.573	5.93304	0.929194	0.0100981	375	4	8	26.0542	0.72802	-0.543602	400.93	5.94365	0.924493	0.0100652	689	4	8	26.007	0.727048	-0.541705	408.442	6.19051	0.919003	0.0102186	1128	4	8	25.9527	0.727402	-0.540583	413.72	6.21995	0.913721	0.0107962	1839	5
62	25.5412	0.703953	-0.464457	139.126	6.33474	0.975059	0.0434926	127	6	62	25.285	0.723467	-0.463796	138.257	6.78667	0.973169	0.0439167	541	6	62	25.2446	0.727489	-0.463006	141.765	7.32144	0.970985	0.0444336	881	6	62	25.2019	0.73049	-0.464029	144.074	7.44624	0.968762	0.0450116	1344	6	62	25.171	0.732512	-0.464922	146.021	7.38051	0.966466	0.0457691	1925	6
74	25.5028	0.712639	-0.484622	216.844	7.67286	0.899924	0.0496595	97	2	74	25.1481	0.73681	-0.483517	218.328	8.52875	0.902152	0.0490198	284	3	74	24.9228	0.744129	-0.481735	215.838	8.72253	0.904745	0.048405	712	3	74	24.8451	0.749438	-0.480496	215.646	9.02253	0.907424	0.0481633	1162	3	74	24.7807	0.752738	-0.479643	213.925	9.38353	0.909773	0.0480776	1787	3
68	24.6875	0.751799	-0.512935	184.499	7.11926	0.838527	0.0338793	114	2	68	24.4605	0.762802	-0.51426	185.923	7.66041	0.839904	0.0336991	428	3	68	24.3971	0.764194	-0.513772	187.369	7.79508	0.840961	0.0334154	958	4	68	24.3768	0.762702	-0.510064	189.288	7.76117	0.843565	0.0331578	1455	4	68	24.3912	0.759276	-0.504308	192.069	7.90251	0.848036	0.0327208	2268	4
70	24.9428	0.780282	-0.488674	187.657	9.63682	0.814084	0.0552855	105	3	70	24.9491	0.78076	-0.488456	192.339	10.2265	0.81907	0.055463	366	3	70	24.9281	0.783184	-0.490501	199.501	11.1275	0.826447	0.0560651	701	3	70	24.92	0.784418	-0.493742	208.252	12.3374	0.834391	0.056672	1031	3	70	24.9645	0.781719	-0.497618	208.868	11.9307	0.842951	0.0573992	1682	3
50	24.6724	0.78055	-0.496184	205.607	8.01034	0.893648	0.0552126	73	2	50	24.6069	0.780691	-0.494248	203.223	8.25501	0.894043	0.0553885	267	2	50	24.5469	0.781904	-0.494397	202.547	8.49537	0.895159	0.0557352	653	3	50	24.5555	0.780271	-0.494479	203.045	8.72104	0.897928	0.0558946	1167	3	50	24.5328	0.780436	-0.493492	202.922	8.93449	0.90171	0.0557771	1625	3
50	24.5179	0.763881	-0.474971	130.157	5.71142	0.962093	0.0607862	65	2	50	24.4533	0.769278	-0.475012	135.233	6.49836	0.961421	0.0607298	272	2	50	24.3864	0.772499	-0.475703	137.198	6.55797	0.960696	0.0608162	470	3	50	24.3624	0.775067	-0.478642	135.795	6.64956	0.959961	0.0610567	788	3	50	24.3577	0.777372	-0.482135	132.954	6.58938	0.95923	0.061456	1856	7
6	25.0568	0.780147	-0.509282	110.759	4.71024	0.798746	0.0530134	61	1	6	25.0735	0.779232	-0.508376	109.7	4.90756	0.798828	0.0527259	198	2	6	25.0759	0.778026	-0.506893	108.624	4.85702	0.800542	0.0513581	423	2	6	25.0616	0.777842	-0.506234	105.24	4.87432	0.805316	0.0496458	820	2	6	25.0235	0.77852	-0.505842	100.743	4.83933	0.811345	0.0478511	1630	2
20	25.4511	0.753291	-0.514243	229.747	6.00596	0.911396	0.00941836	63	2	20	25.1377	0.774116	-0.512677	232.579	6.45608	0.913277	0.00944843	293	3	20	25.0901	0.776014	-0.512652	231.451	6.48493	0.915325	0.00948455	665	3	20	25.1139	0.775079	-0.51374	230.748	6.46607	0.917072	0.0095976	1113	3	20	25.0996	0.774441	-0.512555	228.51	6.49474	0.917852	0.00977522	1760	3
38	28.2051	0.443728	-0.475399	19.9612	3.51779	0.904722	0.0490455	128	4	38	28.4274	0.455598	-0.48891	22.0282	3.36824	0.906028	0.0490455	577	4	38	28.1634	0.501571	-0.499832	23.1056	3.48965	0.907733	0.0489179	1076	5	38	27.8896	0.548867	-0.510026	25.1635	3.55855	0.909978	0.0488435	1682	5	38	28.3001	0.545198	-0.516168	27.7365	3.70011	0.912823	0.0487418	2597	5
30	25.1092	0.731767	-0.46638	125.523	5.0366	0.982719	0.0321177	76	2	30	24.864	0.743184	-0.463339	123.581	5.23241	0.982345	0.0324461	389	6	30	24.8091	0.745935	-0.462474	126.126	5.39408	0.980925	0.0331595	884	6	30	24.8187	0.745028	-0.463359	127.858	5.48332	0.979098	0.034	1602	6	30	24.8163	0.746277	-0.464985	128.634	5.47744	0.97711	0.0347375	2285	6
54	28.3591	0.574007	-0.545643	45.3644	3.11388	0.92875	0.12382	69	5	54	28.4158	0.569847	-0.539793	43.5087	2.82506	0.92886	0.122904	359	5	54	28.536	0.564687	-0.536534	44.9683	2.69062	0.929341	0.121642	655	5	54	28.4921	0.580766	-0.534959	45.9731	2.90027	0.930419	0.120607	1377	6	54	28.4644	0.589189	-0.534562	46.9709	3.14015	0.931582	0.11787	1872	6
58	28.2816	0.590358	-0.543345	37.5899	4.81452	0.93897	0.0850476	140	6	58	28.5014	0.571686	-0.539632	43.4724	4.79476	0.939308	0.0837523	380	6	58	28.4551	0.570324	-0.536014	46.6086	4.66707	0.940099	0.0812047	707	6	58	28.5014	0.557104	-0.532924	48.9901	4.83183	0.941044	0.0777077	1041	6	58	28.4436	0.560933	-0.531745	50.5093	5.02018	0.942	0.0738718	1498	6
30	30.5073	0.262897	-0.448162	10.9974	3.73792	0.954073	0.154235	76	5	30	30.5755	0.266965	-0.45673	12.6302	3.88222	0.954213	0.154724	317	5	30	30.7299	0.268928	-0.460266	14.3273	4.20999	0.954644	0.1537	812	5	30	30.9363	0.270061	-0.46024	16.0892	4.29877	0.955221	0.151819	1364	5	30	31.1038	0.272913	-0.457321	17.883	4.38567	0.955395	0.151688	2159	5
36	27.1205	0.531935	-0.494798	10.9556	3.30277	0.739468	0.174622	111	4	36	27.1275	0.56105	-0.498911	10.5718	2.90882	0.73996	0.174967	626	5	36	27.4264	0.568856	-0.502472	10.6374	2.86212	0.741435	0.17553	1609	5	36	27.6594	0.579344	-0.50478	11.2421	3.06632	0.746359	0.176241	2538	5	36	27.9012	0.575188	-0.506977	12.0001	3.25119	0.752031	0.177251	3656	6
22	29.2962	0.342887	-0.472396	68.4321	4.20152	0.97703	0.00841608	32	2	22	29.3811	0.33799	-0.477622	67.8033	4.24093	0.976991	0.00842569	293	3	22	29.3949	0.359545	-0.48664	68.1869	4.3795	0.976731	0.00856675	818	3	22	29.3651	0.381399	-0.497571	70.0409	4.69752	0.975965	0.00906693	1228	3	22	29.2181	0.403981	-0.506965	71.4863	4.95974	0.97492	0.0097458	2053	3
4	35.1341	0.160841	-0.488143	88.3005	3.45135	0.654975	0.868254	27	1	4	34.8818	0.175212	-0.49794	86.6493	3.58906	0.654549	0.86895	357	7	4	34.7763	0.183412	-0.503855	87.0287	3.7298	0.653228	0.87204	806	7	4	35.0223	0.176566	-0.501573	88.5571	3.75952	0.648181	0.878169	1507	7	4	35.4121	0.16866	-0.498838	91.0625	3.78284	0.642177	0.885167	2138	7
14	38.4574	0.147497	-0.48143	101.038	3.54743	0.292217	0.871506	64	1	14	38.2029	0.156725	-0.485743	98.5285	3.59839	0.29147	0.870615	310	2	14	38.2585	0.160849	-0.489304	97.008	3.65873	0.290339	0.871836	525	3	14	38.2778	0.160053	-0.493116	96.8741	3.66881	0.29029	0.877573	760	3	14	38.1772	0.161333	-0.49795	96.6418	3.65497	0.289456	0.883825	1071	3
0	31.8573	0.191733	-0.514707	261.938	4.38514	0.721442	0.391886	100	4	0	31.8112	0.19607	-0.519388	267.557	4.25764	0.710168	0.392608	296	4	0	32.0326	0.195397	-0.514706	269.164	4.17062	0.69479	0.392568	743	4	0	32.2346	0.192612	-0.511412	274.9	4.10282	0.678814	0.392769	1166	4	0	32.2032	0.192417	-0.509842	278.323	3.99282	0.663698	0.393293	2031	4
4	32.6521	0.199368	-0.517298	216.097	5.35944	0.908884	0.279823	94	3	4	32.3422	0.214805	-0.51962	217.206	5.16135	0.90472	0.266778	456	3	4	32.6242	0.210008	-0.512374	223.452	5.05957	0.89804	0.253638	729	3	4	32.7716	0.205068	-0.506592	228.638	5.00575	0.891307	0.241828	1136	3	4	32.8498	0.199968	-0.501362	231.737	5.07001	0.884973	0.233085	1624	3
4	33.4153	0.183776	-0.518776	189.171	5.64712	0.849614	0.240737	133	3	4	32.7359	0.195622	-0.519726	192.282	5.35229	0.854366	0.236596	417	3	4	33.1262	0.188811	-0.508636	198.626	5.19933	0.860113	0.231606	784	3	4	33.3242	0.186181	-0.502494	201.796	5.22418	0.867409	0.225942	1263	3	4	33.2864	0.186029	-0.499372	204.922	5.39852	0.867888	0.222149	1863	3
0	34.8708	0.314839	-0.519355	146.981	3.78166	0.910456	0.793737	117	3	0	35.0727	0.324796	-0.523286	150.538	3.49039	0.906523	0.796822	426	3	0	34.9103	0.328668	-0.525019	155.574	3.30924	0.902391	0.797724	605	3	0	34.6994	0.330376	-0.524125	156.291	3.24856	0.898086	0.798724	1061	3	0	34.5586	0.330749	-0.524492	155.823	3.22358	0.893507	0.799549	1795	4
2	36.3762	0.276291	-0.515415	157.691	3.29934	0.941616	0.804433	0	0	2	35.5476	0.276356	-0.517518	152.477	3.24129	0.941887	0.804181	185	1	2	35.0946	0.277453	-0.513875	148.255	3.23774	0.941961	0.80474	451	2	2	34.5344	0.28481	-0.511278	144.543	3.25099	0.940169	0.807711	901	3	2	34.3449	0.284922	-0.508475	140.776	3.29045	0.936502	0.812517	1769	3
0	34.3184	0.303252	-0.520803	155.162	3.59233	0.856966	0.914072	93	2	0	34.4837	0.303907	-0.521541	157.949	3.57472	0.857058	0.913724	376	3	0	34.1948	0.304014	-0.521088	160.889	3.38183	0.856228	0.913349	642	3	0	34.144	0.301818	-0.519976	162.849	3.33701	0.854779	0.913014	1008	3	0	34.1374	0.304253	-0.520529	162.47	3.37722	0.853647	0.912535	1414	3
0	35.9075	0.270306	-0.515861	205.526	3.72798	0.97635	0.807253	0	0	0	35.2772	0.294492	-0.518171	198.514	3.67926	0.976369	0.809704	165	2	0	34.9128	0.302607	-0.518771	195.752	3.62418	0.976361	0.812284	471	3	0	34.4951	0.309777	-0.518133	196.014	3.57103	0.976412	0.814865	911	3	0	34.3124	0.312922	-0.515444	196.185	3.64074	0.976071	0.816989	1265	3
0	35.4656	0.225392	-0.487425	97	3.22613	0.721646	0.967497	89	7	0	34.761	0.264726	-0.506952	95.965	3.52823	0.721533	0.967532	238	7	0	34.4698	0.27682	-0.511539	96.2276	3.64128	0.72344	0.967563	812	7	0	34.38	0.281164	-0.513138	96.6981	3.65134	0.725034	0.967592	1422	7	0	34.0299	0.286367	-0.515829	97.9544	3.73559	0.724273	0.967689	2253	7
60	35.6394	0.177197	-0.460187	95.3714	2.32414	0.772703	0.677054	2	1	60	35.9577	0.174605	-0.465036	93.2382	2.29166	0.773669	0.679053	110	3	60	36.0491	0.173399	-0.464741	92.1264	2.28874	0.770592	0.681065	371	3	60	36.1666	0.171466	-0.463667	93.032	2.33416	0.768202	0.684096	668	3	60	36.3773	0.167916	-0.460632	94.2405	2.47092	0.767436	0.694386	924	3
2	31.0834	0.503628	-0.517917	186.152	5.44073	0.965158	0.665019	101	2	2	31.3239	0.513403	-0.529353	189.676	4.72648	0.965179	0.675986	230	2	2	31.4706	0.511136	-0.529152	189.152	4.58996	0.964282	0.691317	568	3	2	31.4193	0.517039	-0.529551	187.33	4.59993	0.962482	0.707069	1044	3	2	31.3881	0.516563	-0.528566	186.458	4.5881	0.960528	0.722143	1526	3
2	32.0607	0.256005	-0.502179	294.755	3.59112	0.719657	0.436699	171	4	2	32.3243	0.238573	-0.49168	303.845	3.72111	0.724072	0.434519	382	4	2	32.396	0.237493	-0.490576	310.487	3.71045	0.731383	0.430636	606	4	2	32.3601	0.238011	-0.490177	312.972	3.71866	0.740418	0.425739	1005	4	2	32.4027	0.237157	-0.489377	312	3.73196	0.749154	0.420132	1592	4
0	34.823	0.336564	-0.501532	143.864	3.97094	0.885188	0.982163	107	4	0	34.2402	0.350991	-0.500432	143.743	4.06044	0.8877	0.982051	436	4	0	34.669	0.34425	-0.500022	145.468	4.04954	0.891354	0.981882	1003	4	0	35.0484	0.334569	-0.500264	149.08	3.96223	0.889013	0.981603	1422	4	0	35.1116	0.332608	-0.499487	151.791	3.93719	0.884254	0.980857	1996	4
46	30.4458	0.567438	-0.514437	106.655	3.50458	0.877297	0.757878	53	2	46	30.3381	0.569571	-0.515285	106.703	3.80032	0.885591	0.762974	191	3	46	30.2201	0.569753	-0.516505	106.639	4.09467	0.893014	0.769763	454	3	46	30.2331	0.567423	-0.517276	111.003	4.08378	0.896363	0.777249	763	3	46	30.3299	0.560841	-0.517857	114.969	4.02234	0.897199	0.785512	1133	3
0	30.5105	0.555078	-0.530774	185.171	4.69035	0.977811	0.918055	61	2	0	30.6419	0.536249	-0.530829	185.815	4.65885	0.977636	0.918503	314	2	0	30.7825	0.51525	-0.529003	190.825	4.70853	0.97746	0.919414	615	2	0	30.8694	0.507651	-0.52847	191.957	4.64752	0.977268	0.920585	1015	3	0	30.8963	0.503487	-0.527633	190.956	4.63277	0.977151	0.921961	1549	3
0	33.6698	0.350661	-0.527465	187.851	3.61087	0.981483	0.921539	67	2	0	33.036	0.377101	-0.532007	185.311	3.763	0.981418	0.921546	252	2	0	32.8298	0.378027	-0.530061	183.994	3.90882	0.98131	0.921783	618	3	0	32.8129	0.378756	-0.529003	185.009	3.91251	0.980913	0.922245	1158	3	0	32.8789	0.376614	-0.525988	187.245	3.89002	0.980458	0.923078	1534	3
0	33.4836	0.336792	-0.500315	154.736	3.26223	0.959993	0.89059	69	2	0	33.0407	0.344958	-0.50438	152.956	3.18397	0.960879	0.891152	309	3	0	33.0526	0.343302	-0.50696	153.682	3.26709	0.962341	0.89213	621	3	0	32.9625	0.345257	-0.509517	156.49	3.2469	0.963779	0.893498	961	3	0	32.7937	0.346199	-0.51243	156.288	3.25599	0.964533	0.895527	1580	3
2	30.0688	0.561903	-0.498186	142.964	4.07699	0.982368	0.807661	108	3	2	29.9332	0.563373	-0.505361	145.594	4.12546	0.98252	0.807926	360	3	2	30.0264	0.56611	-0.504334	149.249	4.21105	0.98275	0.808366	744	3	2	29.9908	0.569174	-0.503398	153.351	4.323	0.983056	0.809647	1305	4	2	30.0233	0.568713	-0.502837	157.55	4.33258	0.983482	0.813715	1781	4
6	32.3064	0.338011	-0.505785	102.312	3.29395	0.885199	0.65309	49	6	6	32.1842	0.345106	-0.512616	102.072	3.25725	0.884455	0.654449	392	6	6	32.2301	0.34121	-0.511905	102.547	3.22728	0.88443	0.655583	1026	7	6	32.3265	0.336476	-0.51201	103.979	3.24159	0.884404	0.656455	1537	7	6	32.4273	0.333525	-0.513418	104.811	3.22071	0.883708	0.657011	2357	7
0	35.4908	0.306867	-0.532365	152.878	3.57409	0.934822	0.780042	136	3	0	35.318	0.312074	-0.534828	153.819	3.73537	0.933965	0.791628	414	3	0	35.1604	0.321274	-0.536487	157.332	3.79976	0.932901	0.805017	756	3	0	34.9367	0.33317	-0.537944	160.1	3.7466	0.931748	0.81883	1370	3	0	34.7214	0.340884	-0.539168	162.221	3.71929	0.931308	0.832655	2142	4
10	33.473	0.335874	-0.517836	113.79	3.03617	0.842999	0.866047	85	2	10	33.4553	0.334587	-0.512612	113.711	3.33379	0.839256	0.864709	375	2	10	33.5662	0.331773	-0.507543	113.869	3.40756	0.834866	0.863777	623	2	10	33.433	0.338821	-0.506488	113.675	3.45057	0.827204	0.863379	1313	2	10	33.3553	0.340044	-0.507699	113.368	3.51501	0.816221	0.863335	2552	7
0	36.2263	0.286818	-0.512154	239.551	3.35617	0.942665	0.818759	60	1	0	35.7266	0.308778	-0.515686	236.154	3.34302	0.942976	0.818225	164	2	0	34.963	0.324656	-0.517787	232.239	3.2185	0.942354	0.819872	390	2	0	34.5322	0.325901	-0.518672	227.235	3.24259	0.941075	0.82251	1024	3	0	34.3096	0.32946	-0.519311	225.505	3.24444	0.939497	0.826081	1642	3
6	34.5145	0.270215	-0.514697	189.253	3.8776	0.971852	0.749541	104	2	6	34.862	0.266783	-0.510753	192.014	3.94027	0.971917	0.750881	266	3	6	34.9828	0.265594	-0.509865	190.965	3.98485	0.971928	0.753124	654	3	6	34.7566	0.26778	-0.514855	192.095	3.96687	0.97186	0.755951	1178	3	6	34.618	0.269885	-0.517756	192.249	4.0004	0.971715	0.759882	1780	3
2	34.0402	0.225312	-0.500861	193.517	3.7964	0.790322	0.960303	31	1	2	34.0136	0.238123	-0.502373	188.122	3.4245	0.789283	0.960188	289	2	2	33.7702	0.262836	-0.498017	185.628	3.3578	0.788534	0.960064	865	3	2	33.4775	0.278711	-0.497891	185.112	3.36172	0.78861	0.959961	1608	4	2	33.3708	0.27808	-0.497457	185.585	3.36704	0.789192	0.959886	2317	4
32	33.6816	0.227425	-0.498262	184.744	3.08557	0.772618	0.957565	58	3	32	33.5685	0.235774	-0.49649	181.532	3.07205	0.772592	0.957796	408	3	32	33.5729	0.241496	-0.497213	181.395	3.09565	0.772686	0.958167	871	4	32	33.5418	0.247431	-0.494719	182.307	3.1107	0.773228	0.958591	1469	4	32	33.5374	0.253527	-0.495149	183.153	3.1525	0.775105	0.958954	2220	4
6	34.6996	0.279584	-0.509534	182.847	3.6649	0.979724	0.627277	11	1	6	33.9433	0.280419	-0.517636	180.608	3.40401	0.979935	0.631003	291	5	6	33.816	0.273589	-0.515099	177.645	3.06595	0.980726	0.645323	905	5	6	33.5998	0.273996	-0.513762	176.045	3.09597	0.981729	0.664753	1590	5	6	33.7144	0.278158	-0.512118	177.747	3.23249	0.982876	0.685958	2396	5
16	34.8884	0.256615	-0.522547	201.234	3.85949	0.975261	0.781371	11	1	16	34.8324	0.263024	-0.522098	196.339	3.48586	0.975591	0.783834	331	4	16	34.8313	0.258407	-0.520436	198.47	3.41722	0.975436	0.789299	598	4	16	34.8873	0.262945	-0.523047	198.047	3.35716	0.975192	0.79716	868	4	16	34.8335	0.266719	-0.524741	195.444	3.45239	0.97502	0.806734	1870	4
0	36.3469	0.248858	-0.497787	246.971	3.32758	0.944506	0.860933	35	1	0	35.4821	0.289187	-0.499625	244.616	3.4652	0.943031	0.840796	159	1	0	35.0661	0.289651	-0.499144	246.005	3.47209	0.942561	0.843791	334	2	0	34.6355	0.289822	-0.49678	248.502	3.49739	0.941949	0.847268	510	2	0	34.4226	0.289518	-0.49773	250.155	3.49753	0.941389	0.847972	787	6
16	33.1072	0.218268	-0.485492	309.004	3.77334	0.965265	0.64958	21	1	16	33.1807	0.236368	-0.494089	309.009	3.68234	0.965304	0.649308	139	2	16	33.4841	0.245852	-0.498003	307.45	3.66818	0.965388	0.648222	382	3	16	33.5385	0.248393	-0.498228	305.082	3.67581	0.965775	0.643268	730	3	16	33.7148	0.249253	-0.49788	303.393	3.65315	0.966235	0.642504	1377	3
4	32.2144	0.284269	-0.493973	267.523	3.42657	0.959344	0.516636	133	4	4	33.0393	0.283607	-0.497753	272.549	3.32218	0.960074	0.512226	360	4	4	33.2975	0.288522	-0.498854	276.149	3.39641	0.960824	0.508856	726	4	4	33.3397	0.292668	-0.501683	279.049	3.45285	0.961577	0.504153	1066	4	4	33.3597	0.295961	-0.503302	281.706	3.45088	0.962266	0.49897	1654	4
2	30.622	0.388707	-0.528161	295.79	3.45361	0.956007	0.646626	66	2	2	31.2034	0.362685	-0.525957	295.636	3.37299	0.953755	0.642725	260	2	2	31.4676	0.347272	-0.522987	295.821	3.45507	0.950824	0.63758	547	4	2	31.8888	0.333784	-0.518703	294.191	3.49223	0.94724	0.635668	1093	4	2	32.2907	0.323127	-0.514673	293.607	3.46743	0.943236	0.635807	1610	4
0	31.5804	0.330709	-0.526044	323.981	3.21148	0.983546	0.734756	163	3	0	31.0054	0.378136	-0.539394	328.568	3.27642	0.983588	0.734587	395	3	0	30.8048	0.374531	-0.535326	334.919	3.13164	0.983553	0.735002	552	3	0	30.697	0.369351	-0.5331	336.481	3.1093	0.982866	0.737699	851	3	0	30.6084	0.363425	-0.531646	333.234	3.14143	0.982064	0.740881	1574	3
6	22.0577	0.759524	-0.473173	191.68	8.63704	0.83695	0.0202086	129	2	6	22.1029	0.761212	-0.471766	195.212	7.92707	0.837727	0.0204117	340	2	6	22.054	0.769729	-0.474403	195.268	8.04341	0.836141	0.0207846	622	2	6	22.0235	0.772525	-0.47233	191.453	7.95301	0.831151	0.0212121	1283	5	6	22.0076	0.77303	-0.471509	187.665	8.00736	0.82342	0.0216813	2042	5
2	21.8072	0.703051	-0.480971	148.433	6.47729	0.936195	0.0291257	143	7	2	21.7068	0.740148	-0.486077	151.07	6.51648	0.9344	0.0292507	443	7	2	21.5769	0.760174	-0.487016	155.722	6.80715	0.931677	0.0294152	853	7	2	21.5377	0.769883	-0.487375	160.011	7.17057	0.928693	0.0295616	1323	7	2	21.5107	0.773621	-0.486601	163.506	7.39136	0.924696	0.0297776	2161	7
6	24.4327	0.70288	-0.462155	36.7637	5.78569	0.871379	0.0581315	59	3	6	23.8588	0.747889	-0.460971	34.7171	5.5491	0.871263	0.0588121	342	3	6	23.5908	0.76571	-0.459359	34.5332	5.40296	0.870504	0.0597042	808	3	6	23.5203	0.772957	-0.459158	34.0673	5.02667	0.869362	0.0606018	1330	3	6	23.5044	0.773545	-0.458281	32.9357	4.61362	0.868496	0.0615003	1876	3
10	25.5491	0.602877	-0.460642	30.6673	8.01135	0.881083	0.0635725	69	1	10	24.5735	0.694586	-0.462116	34.038	7.71179	0.882577	0.0628281	221	1	10	23.9014	0.744305	-0.459774	34.1527	5.87221	0.884151	0.0618664	917	3	10	23.6145	0.761371	-0.45764	34.886	5.20857	0.88187	0.061884	1426	3	10	23.5439	0.768892	-0.455736	35.6649	4.90148	0.876046	0.0624803	1909	3
26	23.4562	0.757262	-0.470533	148.526	7.50689	0.850693	0.124293	122	4	26	23.4895	0.765704	-0.476474	153.775	7.23495	0.849088	0.124181	371	4	26	23.4666	0.767746	-0.476473	155.309	7.24065	0.848238	0.124053	763	4	26	23.4442	0.769036	-0.476874	156.378	7.29093	0.848612	0.123895	1505	4	26	23.3953	0.770241	-0.476777	158.729	7.3285	0.847117	0.123621	2434	4
4	23.9953	0.764604	-0.480433	177.006	10.5449	0.835051	0.31985	154	3	4	23.881	0.772935	-0.476107	186.606	11.7972	0.836927	0.31914	277	3	4	23.8081	0.775782	-0.473781	184.892	11.2267	0.840774	0.316589	537	3	4	23.7251	0.776519	-0.473182	182.337	10.9683	0.84571	0.313209	1209	3	4	23.6515	0.777367	-0.472246	183.232	11.236	0.851014	0.307085	1791	3
28	22.3905	0.775573	-0.51941	84.5153	7.78157	0.744801	0.0272483	123	7	28	22.3637	0.786233	-0.517553	84.7265	8.12246	0.752019	0.0270865	427	7	28	22.2541	0.794446	-0.51477	91.8717	8.85333	0.759689	0.027015	762	7	28	22.1639	0.797793	-0.51145	95.5094	9.32829	0.768	0.0268941	1271	7	28	22.054	0.801373	-0.508027	99.6386	9.59764	0.778464	0.0266732	2147	7
6	26.3982	0.643797	-0.497062	23.8682	6.18559	0.950513	0.0981923	73	2	6	26.1768	0.672869	-0.494401	21.7815	6.23656	0.948817	0.0998239	218	3	6	26.0235	0.694099	-0.49117	20.6621	6.34461	0.946291	0.101132	665	4	6	25.8736	0.708448	-0.488558	20.48	6.46295	0.94362	0.102438	1111	4	6	25.7944	0.711574	-0.486398	21.0924	6.68577	0.940808	0.10356	1600	4
2	22.0974	0.760395	-0.470398	160.114	9.11473	0.751595	0.00730556	164	2	2	22.1907	0.76362	-0.472138	164.491	9.34809	0.754113	0.00731643	395	3	2	22.2212	0.764634	-0.473568	167.316	9.48309	0.757636	0.00736902	632	3	2	22.2126	0.765206	-0.47492	165.047	9.23698	0.762616	0.0075446	1637	6	2	22.248	0.764913	-0.476297	164.874	9.02319	0.766694	0.00779262	2470	6
12	23.1572	0.698035	-0.487358	165.078	7.96225	0.848057	0.0153877	153	6	12	22.8957	0.756367	-0.485288	174.988	8.14444	0.836347	0.0157887	374	6	12	22.8084	0.764814	-0.483813	178.131	8.23154	0.823328	0.0162251	979	6	12	22.7745	0.76704	-0.482656	182.793	8.3977	0.809687	0.0165344	1511	6	12	22.7429	0.768605	-0.481446	186.398	8.39888	0.79651	0.0169476	2094	6
36	25.209	0.705838	-0.517041	43.1037	9.35975	0.961719	0.122119	63	2	36	24.9045	0.726031	-0.513522	45.0516	9.68237	0.962851	0.121185	295	5	36	24.6899	0.742298	-0.509748	48.2788	10.1979	0.960097	0.120894	656	5	36	24.5442	0.7497	-0.506511	49.5091	10.0742	0.957285	0.121207	1268	5	36	24.384	0.755281	-0.503266	50.6758	9.90382	0.953573	0.121666	1974	5
6	23.2055	0.77853	-0.517908	112.083	10.1215	0.874107	0.0115989	120	3	6	23.191	0.782691	-0.519651	132.222	11.0154	0.873992	0.0119945	354	3	6	23.2708	0.780533	-0.521876	135.258	10.9016	0.875257	0.0126402	587	3	6	23.1741	0.780855	-0.522055	135.983	11.1461	0.877982	0.0132954	1109	3	6	23.0943	0.782369	-0.52164	137.272	11.1757	0.879076	0.0141593	1739	3
2	22.1809	0.751638	-0.487666	151.063	13.6399	0.725788	0.00777182	152	2	2	22.1931	0.753022	-0.487794	152.262	13.8821	0.726192	0.00771141	393	2	2	22.1248	0.757027	-0.485714	149.742	13.417	0.728072	0.00752817	861	4	2	22.0345	0.762588	-0.48331	151.175	13.1323	0.731706	0.00725626	1252	4	2	22.0101	0.764288	-0.481889	152.022	13.2435	0.740817	0.00690305	1837	4
6	25.127	0.697698	-0.482214	41.6484	7.07839	0.843531	0.104098	115	8	6	24.7495	0.731922	-0.477425	46.3006	7.57234	0.837733	0.106516	469	8	6	24.7209	0.737042	-0.473043	50.1654	7.89158	0.831615	0.10901	934	8	6	24.6803	0.737086	-0.468628	53.6344	8.12145	0.825503	0.110922	1277	8	6	24.6111	0.740436	-0.465077	55.4063	8.36157	0.819386	0.111439	2114	8
6	26.0277	0.704824	-0.496951	13.7718	6.77128	0.926985	0.103226	121	4	6	25.8452	0.721335	-0.493318	18.5839	7.64974	0.927175	0.103298	273	4	6	25.6833	0.730479	-0.490102	21.6301	7.96746	0.927739	0.103128	677	4	6	25.6406	0.730435	-0.488597	23.9049	8.19289	0.92835	0.104046	1183	4	6	25.6075	0.729866	-0.48738	24.6885	8.1832	0.927807	0.104239	1873	8
58	31.9108	0.433374	-0.487252	106.669	4.5809	0.829174	0.795213	14	1	58	31.5072	0.467916	-0.505382	113.186	4.24457	0.815567	0.802347	46	1	58	31.0901	0.496113	-0.510495	109.327	4.22415	0.803122	0.808648	392	2	58	30.977	0.510021	-0.513836	108.961	4.25311	0.790662	0.812847	703	3	58	30.8245	0.520041	-0.516136	108.482	4.23539	0.776078	0.817238	1218	3
88	25.1483	0.588759	-0.382241	99.6006	3.5223	0.975154	0.0663018	40	1	88	24.5045	0.679075	-0.400826	107.91	3.96645	0.976261	0.0640695	134	1	88	24.2093	0.685511	-0.413042	124.234	4.50135	0.976951	0.0629266	204	1	88	24.0662	0.69246	-0.384912	150.202	4.78953	0.976953	0.0627195	249	1	88	24.0006	0.694676	-0.365964	150.649	4.58837	0.976713	0.0628126	436	1
86	23.6076	0.652219	-0.451947	77.9469	3.20741	0.843427	0.606488	106	3	86	23.3852	0.695602	-0.487795	80.1996	3.19325	0.839941	0.605519	489	3	86	23.2135	0.734946	-0.515072	88.9705	3.51374	0.83792	0.598366	846	3	86	22.973	0.748834	-0.517903	100.802	3.69845	0.837019	0.558178	1452	3	86	22.8653	0.75606	-0.503675	107.678	3.87579	0.837167	0.519981	1999	3
76	27.8677	0.513955	-0.376613	100.275	5.2146	0.950107	0.473945	0	0	76	27.3833	0.523025	-0.392614	98.2956	3.84177	0.949547	0.476237	56	2	76	27.1307	0.52601	-0.417769	96.0382	3.36934	0.948093	0.47947	321	2	76	27.2516	0.531575	-0.429691	99.0992	3.59172	0.946946	0.483363	695	2	76	27.2433	0.548532	-0.435122	104.396	3.68492	0.945814	0.488035	940	2

## Sheet: sch_fup_pop_mask
sch_fup_pop_mask_1000										sch_fup_pop_mask_2000										sch_fup_pop_mask_3000										sch_fup_pop_mask_4000										sch_fup_pop_mask_5000
sch_fup	lst	ndvi	mndwi	elev	slope	wat	san	streams	str_order	sch_fup	lst	ndvi	mndwi	elev	slope	wat	san	streams	str_order	sch_fup	lst	ndvi	mndwi	elev	slope	wat	san	streams	str_order	sch_fup	lst	ndvi	mndwi	elev	slope	wat	san	streams	str_order	sch_fup	lst	ndvi	mndwi	elev	slope	wat	san	streams	str_order
4.1	25.3847	0.717454	-0.468076	142.075	6.31134	0.972586	0.0396289	132	3	4.1	24.9973	0.744893	-0.464378	148.025	6.10532	0.97261	0.0396204	364	3	4.1	24.9068	0.750216	-0.463877	150.842	6.49006	0.972612	0.0395054	689	3	4.1	24.8783	0.751782	-0.463305	152.489	6.71256	0.972451	0.039457	1390	4	4.1	24.8163	0.75506	-0.462737	153.92	6.92842	0.972053	0.0399053	2007	4
0	22.0974	0.810044	-0.5139	365.006	12.394	0.974957	0.0315374	31	2	0	22.3988	0.803542	-0.528879	355.001	14.0317	0.974849	0.0323673	133	2	0	22.4874	0.799896	-0.549748	326.488	12.804	0.974691	0.0353156	365	2	0	22.905	0.7823	-0.56813	268.077	10.2115	0.974475	0.0370407	833	2	0	23.1347	0.764479	-0.562151	226.395	8.28314	0.974233	0.0378052	1583	2
0	24.2762	0.732671	-0.545753	281.326	6.254	0.878156	0.01947	48	2	0	23.8996	0.763265	-0.550617	283.203	6.33521	0.8787	0.0194658	250	2	0	23.7457	0.769033	-0.550336	282.193	6.23834	0.879466	0.01947	581	2	0	23.7048	0.770122	-0.549077	281.001	6.26293	0.880629	0.0194453	957	2	0	23.6278	0.772316	-0.546972	278.848	6.25894	0.881629	0.0191545	1598	3
0	28.1935	0.669213	-0.551839	462.934	6.41234	0.92762	0.0185062	16	1	0	28.1541	0.658608	-0.550647	450.041	6.80858	0.921078	0.0192209	176	3	0	28.2109	0.651314	-0.546648	438.422	7.28603	0.914458	0.0201441	571	3	0	28.1912	0.654488	-0.544473	433.922	7.5221	0.908019	0.0213797	1087	3	0	28.0544	0.667131	-0.544652	432.622	7.49995	0.90168	0.0227533	1551	3
0	21.883	0.752619	-0.456655	240.948	7.96903	0.478817	0.0877484	89	2	0	21.8524	0.753197	-0.45519	242.542	7.50479	0.492619	0.0862049	301	3	0	21.8243	0.757309	-0.454229	243.116	7.81639	0.512606	0.0843953	586	4	0	21.839	0.759788	-0.453935	243.72	8.09011	0.539194	0.0816197	1111	4	0	21.8842	0.761167	-0.454545	243.66	8.13809	0.56551	0.0786919	1768	4
6	24.9811	0.779119	-0.489073	187.005	9.04237	0.81786	0.0548296	108	3	6	24.9478	0.780591	-0.488339	191.738	10.0667	0.823059	0.0550851	337	3	6	24.9368	0.782769	-0.490334	198.106	11.0669	0.830051	0.0557341	706	3	6	24.9348	0.783902	-0.493966	206.35	12.2983	0.837796	0.0564085	1030	3	6	24.9809	0.781201	-0.49796	207.019	11.8325	0.846135	0.0572749	1697	3
25.5	25.2042	0.705478	-0.516491	43.094	9.3762	0.961824	0.122035	64	2	25.5	24.9068	0.725656	-0.513287	45.0863	9.70853	0.962983	0.121036	295	5	25.5	24.6946	0.741935	-0.509587	48.2803	10.2112	0.96023	0.120779	654	5	25.5	24.5442	0.749419	-0.506329	49.5054	10.0857	0.957322	0.121088	1262	5	25.5	24.3816	0.755115	-0.503089	50.634	9.91139	0.953548	0.121533	1971	5
0	25.6833	0.706257	-0.496933	87.8975	6.29163	0.970678	0.0562774	253	7	0	25.2969	0.739332	-0.496975	91.6617	7.03219	0.969512	0.0563732	557	7	0	25.1424	0.751765	-0.495871	93.7057	7.25426	0.968124	0.0555293	939	7	0	25.0973	0.757039	-0.495928	96.6076	7.47694	0.96631	0.0545828	1507	7	0	25.1139	0.758419	-0.496953	99.0944	7.64965	0.96383	0.0534476	2247	7
0	28.9952	0.500926	-0.447215	285.064	5.96044	0.814757	0.222471	8	2	0	28.9757	0.503017	-0.447926	298.837	5.8613	0.810258	0.221675	48	2	0	28.2415	0.514845	-0.447435	303.615	5.3806	0.798726	0.228321	172	2	0	27.5842	0.516498	-0.443939	302.505	5.06189	0.786086	0.237127	362	2	0	27.6003	0.515145	-0.453334	277.072	4.99357	0.776997	0.248235	751	4
0	25.6324	0.7144	-0.466339	170.498	8.3018	0.889456	0.12137	152	6	0	25.7424	0.724847	-0.468039	174.899	8.48294	0.889482	0.120735	390	6	0	25.7909	0.730157	-0.470692	177.631	8.00035	0.888031	0.121263	780	6	0	25.759	0.73482	-0.474781	181.445	7.95018	0.88607	0.1222	1257	6	0	25.7235	0.738582	-0.477905	184.4	8.22282	0.883747	0.123609	1914	6
0	29.2457	0.395297	-0.482697	21.5909	5.83375	0.958631	0.121548	82	5	0	29.3031	0.413402	-0.503717	19.986	5.11465	0.955792	0.127432	395	5	0	29.3742	0.440994	-0.515736	21.8607	4.85909	0.952197	0.134236	893	5	0	29.5714	0.45148	-0.520171	24.605	4.78345	0.948497	0.141902	1480	5	0	29.8118	0.4435	-0.522503	26.5076	4.78333	0.944453	0.150026	2229	5
0	25.0069	0.774402	-0.490578	82.1864	7.73546	0.904653	0.0439843	114	5	0	25.014	0.775004	-0.490128	87.307	8.11258	0.905643	0.0439722	460	5	0	24.9426	0.77725	-0.489507	91.3706	8.30377	0.90723	0.0439907	957	5	0	24.8711	0.779424	-0.488411	96.1721	8.53977	0.906732	0.0439752	1337	5	0	24.852	0.779619	-0.48806	98.0314	8.51858	0.904378	0.0440373	2102	5
0	29.3788	0.506818	-0.538511	150.981	4.97244	0.921758	0.150709	60	5	0	28.9305	0.52384	-0.53741	151.716	4.89333	0.920231	0.151224	454	5	0	28.8199	0.54235	-0.533424	157.499	4.99536	0.918556	0.152757	866	5	0	28.8522	0.539553	-0.531478	162.265	5.29575	0.916948	0.155439	1366	5	0	28.9098	0.535897	-0.530361	167.077	5.37183	0.914278	0.159107	2051	5
0	32.4512	0.434477	-0.503069	16.0314	3.46211	0.99533	0.0179015	41	1	0	32.7015	0.41823	-0.502697	16.3323	3.67131	0.995249	0.0173703	189	1	0	32.7078	0.412313	-0.506619	15	3.81694	0.995125	0.0168597	441	3	0	32.616	0.410773	-0.50857	14.5593	3.89322	0.994869	0.0169532	654	3	0	32.5575	0.410833	-0.509954	14.0705	3.79136	0.99448	0.0173677	1194	4
0	25.1757	0.757858	-0.540579	532.721	7.22319	0.852524	0.0161067	6	1	0	25.5601	0.751343	-0.544314	523.893	7.76628	0.856948	0.0164428	191	2	0	25.7944	0.740056	-0.544234	486.882	8.10987	0.861699	0.0168132	463	4	0	25.8795	0.742819	-0.543956	447.863	8.42901	0.866637	0.0172142	991	4	0	26.0306	0.744283	-0.542999	408.79	8.72571	0.871852	0.017624	1758	4
0	22.8375	0.809131	-0.520512	523.049	8.36729	0.724384	0.0307305	35	1	0	23.2031	0.794967	-0.524661	519.109	8.26758	0.7243	0.030651	265	2	0	23.2394	0.790131	-0.524578	521.283	8.47614	0.725318	0.0301499	600	3	0	23.3287	0.786504	-0.525675	527.842	8.44435	0.730715	0.0292602	997	3	0	23.4108	0.784274	-0.526836	536.954	8.61642	0.741621	0.028233	1511	3
0	26.5498	0.709603	-0.525407	270.564	7.90273	0.887105	0.106966	25	1	0	26.2157	0.725504	-0.524819	271.195	8.18799	0.888588	0.106563	206	1	0	26.0023	0.737148	-0.521389	268.613	8.65156	0.890195	0.106352	518	2	0	25.974	0.740186	-0.520235	266.685	8.62029	0.891849	0.106357	827	2	0	25.9303	0.741163	-0.51892	261.35	8.62309	0.893528	0.106615	1574	2
0	24.8902	0.787561	-0.519641	141.186	5.49444	0.942434	0.0445987	126	2	0	24.8067	0.789691	-0.518339	146.26	6.18127	0.943077	0.0445859	336	2	0	24.7877	0.789811	-0.517749	147.958	6.69797	0.944101	0.0446643	628	3	0	24.7662	0.789862	-0.517101	147.849	6.84251	0.94522	0.0446907	1062	3	0	24.7471	0.790661	-0.516519	147.327	6.93858	0.945926	0.0446456	1527	3
2	27.1252	0.592361	-0.524348	166.195	3.3933	0.902114	0.0793685	57	3	2	26.945	0.622701	-0.527978	158.739	3.64015	0.901719	0.079885	293	3	2	26.8114	0.64364	-0.527389	157.364	3.60701	0.901179	0.0805304	631	3	2	26.72	0.652587	-0.527441	156.867	3.67716	0.900499	0.0811918	1204	3	2	26.7059	0.654646	-0.52918	155.76	3.58889	0.899545	0.0816977	2014	5
0	26.2117	0.656162	-0.483302	247.901	5.86716	0.716748	0.0627127	133	3	0	26.0262	0.701078	-0.487746	258.017	6.38954	0.708929	0.0624688	362	3	0	25.9612	0.708673	-0.488557	259.507	6.75382	0.697509	0.062134	812	3	0	25.9321	0.713007	-0.489182	261.431	6.94555	0.687994	0.0616504	1274	4	0	25.8921	0.715107	-0.489465	262.245	7.03923	0.684631	0.061262	1941	4
0	22.7065	0.705437	-0.514581	109.511	8.40017	0.897423	0.0170282	161	2	0	22.4732	0.749536	-0.51742	117.044	9.04644	0.892917	0.0174629	312	2	0	22.427	0.757369	-0.516717	119.109	9.04221	0.887095	0.0178043	726	2	0	22.4148	0.764028	-0.515902	120.56	9.09834	0.881012	0.0180969	1082	3	0	22.4099	0.767421	-0.514747	120.739	9.12953	0.874973	0.0184922	1663	4
0	31.2282	0.149943	-0.393496	15.9632	4.219	0.988188	0.0145008	85	3	0	30.6618	0.205836	-0.404476	15.954	4.2244	0.988085	0.0147165	381	4	0	30.6277	0.243183	-0.416104	19.8795	3.92737	0.987912	0.0155296	713	4	0	30.6391	0.250996	-0.422732	22.7427	4.01052	0.987747	0.0169055	1137	4	0	30.6595	0.247716	-0.429305	23.7666	4.02647	0.987603	0.0187947	1826	5
2	27.0082	0.740886	-0.519603	255.249	6.26156	0.8865	0.0307644	0	0	2	26.8782	0.749772	-0.516849	249.729	6.47436	0.885957	0.031181	143	2	2	26.8501	0.749743	-0.515485	245.199	6.19447	0.885523	0.031614	533	3	2	26.8653	0.749707	-0.514576	243.051	6.29767	0.885198	0.0319212	988	3	2	26.8056	0.752863	-0.513605	240.746	6.35454	0.884587	0.0320721	1609	3
2	24.6462	0.779306	-0.494778	201.752	7.69326	0.88901	0.0551891	95	2	2	24.5935	0.781352	-0.493777	203.362	8.31533	0.889584	0.0553017	271	2	2	24.5052	0.782866	-0.493645	203.555	8.65096	0.891158	0.055593	609	2	2	24.5339	0.781098	-0.494272	202.863	8.63024	0.894368	0.0558062	1183	3	2	24.5311	0.779932	-0.492881	202.8	8.80479	0.898832	0.0557211	1698	3
5.6	25.9716	0.642699	-0.481129	10.3358	2.96688	0.742504	0.175105	274	4	5.6	26.9754	0.57809	-0.490385	10.7539	2.98433	0.743613	0.175112	680	4	5.6	27.3237	0.571243	-0.496981	11.0784	3.07291	0.747331	0.175095	1548	5	5.6	27.6361	0.570744	-0.501532	11.5741	3.1523	0.752025	0.175422	2465	5	5.6	27.8989	0.566369	-0.505457	12	3.2497	0.756657	0.176247	3354	5
12	25.8724	0.656559	-0.510557	17	2.74352	0.916897	0.0348252	137	2	12	27.2058	0.584391	-0.511789	21	3.93124	0.916485	0.0357191	353	4	12	27.6803	0.598674	-0.525606	28.9216	4.43851	0.914413	0.0369967	917	4	12	28.0498	0.595691	-0.530905	37.1641	4.78667	0.910892	0.0385718	1453	4	12	28.2538	0.585489	-0.534335	44.15	4.92392	0.907475	0.0401344	1982	4
0	25.9811	0.697785	-0.481855	163.578	7.59791	0.913118	0.170859	116	3	0	25.9102	0.743916	-0.47907	161.233	7.62625	0.913416	0.172437	403	3	0	25.9834	0.748542	-0.477985	163.015	7.76288	0.908795	0.17411	978	6	0	26.0377	0.752095	-0.47823	167.696	8.21039	0.903128	0.176737	1550	6	0	26.0825	0.751196	-0.477534	171.911	8.46177	0.897086	0.181498	2099	6
0	28.0473	0.594766	-0.501513	16.6007	6.84056	0.957766	0.143416	69	2	0	27.9321	0.599655	-0.503808	16.7886	6.48155	0.958394	0.143279	373	2	0	28.0286	0.59294	-0.502864	16.9658	6.17296	0.956925	0.143306	716	2	0	28.1961	0.58132	-0.500318	16.6705	5.78232	0.95466	0.143431	1052	2	0	28.3018	0.575168	-0.496375	16.1054	5.43689	0.952158	0.142885	1873	5
0	24.985	0.646765	-0.464727	35.7314	8.48921	0.86745	0.0555537	48	1	0	24.1001	0.732943	-0.462951	34.8218	6.24449	0.867803	0.0554853	386	3	0	23.6638	0.761066	-0.460825	36.8279	5.42229	0.867141	0.0560407	764	3	0	23.5908	0.770241	-0.459956	37.0089	5.10287	0.866755	0.0568026	1307	3	0	23.54	0.77565	-0.458685	35.4176	4.7369	0.867014	0.0578184	2016	3
1.9	25.5435	0.755527	-0.492142	94.4327	10.9844	0.938459	0.0303492	104	2	1.9	25.2209	0.765821	-0.486246	98.572	11.0142	0.938395	0.0304174	470	8	1.9	25.1496	0.76858	-0.484	104.33	10.7911	0.938361	0.0306511	918	8	1.9	25.1448	0.768842	-0.483733	109.698	10.6949	0.938234	0.0309744	1237	8	1.9	25.1353	0.768507	-0.483721	113.976	10.7548	0.937868	0.0314414	1741	8
0	25.0759	0.710641	-0.535011	224.976	5.14509	0.952371	0.0139673	140	5	0	24.8306	0.736794	-0.533333	230.656	5.22459	0.952515	0.0139312	359	5	0	24.7352	0.742647	-0.53125	235.659	5.32912	0.95216	0.0139455	575	5	0	24.7137	0.744342	-0.530073	240.024	5.36243	0.951456	0.0140909	894	5	0	24.7304	0.741787	-0.529637	242.297	5.43983	0.950962	0.0142162	1357	5
0	36.0817	0.258656	-0.499491	246	3.27884	0.942675	0.83593	24	1	0	35.4209	0.28828	-0.499386	244.29	3.4153	0.942535	0.83402	196	2	0	35.0002	0.289392	-0.499772	246.147	3.46192	0.942385	0.840423	331	2	0	34.6356	0.289191	-0.496438	248.649	3.48527	0.941761	0.842947	539	2	0	34.4672	0.28749	-0.497065	250.538	3.4964	0.941178	0.843041	780	6
0	26.2075	0.638489	-0.489402	16.0005	1.35104	0.983171	0.0819949	91	5	0	25.7779	0.678842	-0.489404	16.9174	1.71804	0.982763	0.0833356	374	5	0	25.4558	0.701405	-0.490597	19.7273	2.48068	0.981968	0.0851997	812	5	0	25.3159	0.713718	-0.487075	22.7934	3.41868	0.981196	0.0887381	1450	5	0	25.2565	0.721658	-0.48399	24.4818	4.20233	0.98069	0.0926656	2307	5
0	25.7199	0.574655	-0.437365	13.9623	3.70567	0.864727	0.205808	0	0	0	27.0012	0.532517	-0.470364	13.4159	4.19243	0.863788	0.206428	196	3	0	27.9987	0.495055	-0.475345	13.1432	4.42551	0.864213	0.206552	621	7	0	28.506	0.482261	-0.477845	13.1285	4.52029	0.865713	0.206629	1182	7	0	28.5799	0.490778	-0.479326	13.3059	4.69493	0.867491	0.206601	1906	7
0	22.995	0.786581	-0.520089	106.897	10.3953	0.875452	0.0112598	73	3	0	22.9805	0.78623	-0.520876	112.548	10.1654	0.877984	0.0116015	383	3	0	23.0362	0.784656	-0.521739	121.962	10.872	0.880342	0.0121852	668	3	0	23.0289	0.785625	-0.522449	128.147	11.061	0.881684	0.0127102	1129	3	0	22.9829	0.786125	-0.522417	131.633	11.1637	0.882009	0.0130837	1713	6
0	26.7622	0.527973	-0.483654	62.0551	5.1176	0.982189	0.0381921	57	2	0	26.4581	0.636267	-0.503579	65.3383	3.8385	0.982186	0.0382151	304	4	0	26.2028	0.680899	-0.507827	66.5749	3.43368	0.981722	0.0393276	864	4	0	26.1155	0.693708	-0.512246	69.5391	3.44574	0.980157	0.0417876	1290	4	0	26.0138	0.705012	-0.515521	71.7454	3.33317	0.977316	0.0448269	1758	4
0	26.8267	0.709659	-0.510194	192.488	6.29108	0.867857	0.140844	135	4	0	26.5592	0.727522	-0.507299	192.495	7.15693	0.868652	0.139946	437	4	0	26.5098	0.735681	-0.50848	194.422	7.73175	0.868915	0.138914	861	4	0	26.5392	0.732452	-0.509356	195.718	7.86169	0.869084	0.138076	1608	4	0	26.5392	0.734502	-0.510507	198.852	7.88236	0.869935	0.1375	2213	4
0	31.0586	0.155194	-0.467049	292.085	3.54854	0.724644	0.242033	143	2	0	32.2324	0.171485	-0.488748	304.276	3.58194	0.723395	0.245929	299	3	0	32.2862	0.184648	-0.501224	308.951	3.60633	0.717083	0.260972	515	3	0	32.3669	0.185402	-0.503005	309.022	3.68939	0.707861	0.27838	797	3	0	32.6667	0.180972	-0.501155	305.439	3.79793	0.695552	0.295996	1417	3
24	29.883	0.59546	-0.529477	161.491	5.82793	0.977451	0.750978	142	4	24	29.9226	0.594995	-0.529172	164.625	5.39871	0.977097	0.749392	432	4	24	29.9954	0.588228	-0.527386	169.213	5.12794	0.976668	0.747254	729	4	24	30.0428	0.584461	-0.52671	172.129	5.01968	0.976334	0.744617	1113	4	24	30.1523	0.578395	-0.526231	175.176	4.97847	0.976121	0.742117	1697	4
12	29.7683	0.478465	-0.541553	186.009	4.9035	0.869478	0.368169	181	3	12	30.0608	0.425303	-0.519634	192.167	4.96733	0.86976	0.367103	428	3	12	30.2911	0.3988	-0.506446	198.976	5.01735	0.870049	0.367144	698	3	12	30.389	0.392714	-0.502801	203.442	4.90196	0.870205	0.368836	1035	3	12	30.5618	0.382531	-0.50066	204.745	4.94068	0.870742	0.372178	1583	3
18	25.5991	0.427511	-0.332253	117	3.49963	0.335261	0.391462	6	1	18	25.6491	0.394743	-0.31311	110.662	3.62202	0.373219	0.353564	7	1	18	25.5708	0.34202	-0.251246	97.0701	2.94281	0.373184	0.353199	7	1	18	25.454	0.279516	-0.17176	84.2052	2.26331	0.373071	0.353064	42	1	18	25.4588	0.283863	-0.10783	83.1346	2.16309	0.37281	0.35292	115	1
0	30.0859	0.561632	-0.498035	142.775	4.07699	0.982414	0.807586	108	3	0	29.9329	0.56351	-0.505229	145.51	4.12884	0.982568	0.807761	364	3	0	30.0261	0.56609	-0.504335	149.107	4.2082	0.9828	0.808112	745	3	0	29.9945	0.568925	-0.503453	153.249	4.32462	0.983104	0.809378	1302	4	0	30.0247	0.568675	-0.502857	157.43	4.3329	0.983522	0.813399	1783	4
0	33.3635	0.218722	-0.51375	136.212	4.24525	0.582838	0.841149	66	2	0	33.7711	0.227553	-0.525551	136.793	4.67425	0.579268	0.842106	314	2	0	33.6292	0.233723	-0.528576	136.498	4.8516	0.57479	0.843179	744	3	0	33.5396	0.234538	-0.528425	135.414	4.96824	0.567618	0.844356	1496	4	0	33.3975	0.233916	-0.526779	134.84	4.9774	0.559092	0.845738	2379	4
0	28.7563	0.621813	-0.515812	152.132	4.0936	0.925587	0.744135	1	1	0	28.7996	0.621754	-0.510946	141.194	4.50338	0.926174	0.743843	239	2	0	29.0537	0.609088	-0.510736	140.459	4.71945	0.927337	0.742852	552	2	0	29.0819	0.604006	-0.509192	141.035	4.7521	0.929134	0.741058	1026	3	0	29.017	0.603647	-0.50838	139.428	4.72778	0.932134	0.737784	1639	3
0	27.8733	0.69279	-0.52901	328.051	6.21425	0.883418	0.0369776	13	2	0	27.5406	0.724493	-0.528824	325.784	6.20329	0.877561	0.0377191	272	2	0	27.5546	0.724244	-0.529209	326.212	6.32474	0.871582	0.0385774	596	3	0	27.5779	0.724015	-0.529549	325.006	6.30351	0.865616	0.0395421	1153	3	0	27.5965	0.724403	-0.529833	324.878	6.2795	0.859597	0.0406222	1728	4
8	32.6591	0.361603	-0.47721	103.415	4.59276	0.835359	0.793506	2	1	8	31.4479	0.462532	-0.4982	110.776	4.46287	0.823953	0.79901	26	1	8	31.1422	0.48639	-0.508207	106.476	4.26642	0.81681	0.801993	247	3	8	30.9582	0.50494	-0.513153	103.896	4.20907	0.80748	0.805414	673	3	8	30.8114	0.518355	-0.515912	104.249	4.22539	0.793562	0.809414	1160	3
20	25.6772	-0.0816423	-0.329283	66	0	0.945876	0.466473	0	0	20	26.8247	0.0312354	-0.345581	66	0	0.947842	0.476769	36	1	20	27.3863	0.423685	-0.400807	88.0644	3.14998	0.947652	0.481425	268	2	20	27.533	0.476039	-0.421826	96.3689	3.60425	0.946786	0.484684	574	2	20	27.4108	0.530235	-0.431635	101.901	3.68525	0.947086	0.48859	831	2
0	33.7015	0.26567	-0.500568	290.488	3.78625	0.966074	0.653279	36	1	0	33.7281	0.274918	-0.504915	285.547	3.90847	0.966352	0.653698	228	3	0	33.8056	0.274945	-0.503596	281.884	3.97369	0.966713	0.657696	576	3	0	33.7569	0.273969	-0.501425	281.788	3.96777	0.9671	0.663019	998	4	0	33.7613	0.275703	-0.500823	282.203	3.99795	0.967688	0.668474	1565	4
4	23.1198	0.801904	-0.517894	229.038	5.24872	0.517258	0.190507	36	1	4	23.2313	0.795693	-0.518581	228.401	4.76128	0.525432	0.192709	171	1	4	23.3577	0.789377	-0.5198	222.051	4.59131	0.535481	0.194673	523	2	4	23.4507	0.785404	-0.521114	216.459	4.69843	0.548746	0.196257	1011	3	4	23.5447	0.782292	-0.521988	211.139	4.70649	0.563437	0.197244	1373	3
6.3	27.2575	0.322168	-0.360373	98.962	3.8311	0.705995	0.511266	1	1	6.3	26.7791	0.353191	-0.368616	97.3113	3.32931	0.707195	0.51131	42	1	6.3	26.7232	0.371962	-0.355662	92.4243	3.31532	0.707726	0.51133	144	3	6.3	26.7389	0.42459	-0.339469	93.437	3.59912	0.707388	0.51128	365	3	6.3	26.8358	0.453715	-0.336174	94.5954	3.79314	0.705844	0.511043	618	3
4	24.2691	0.722968	-0.527483	233.214	6.6022	0.866887	0.0131094	122	2	4	23.854	0.760588	-0.527764	244.109	6.80756	0.867226	0.0132484	368	3	4	23.6976	0.768536	-0.526217	249.756	6.89417	0.866888	0.0131734	644	3	4	23.6663	0.771031	-0.524877	252.45	6.91353	0.865807	0.0130705	986	3	4	23.6326	0.771941	-0.523541	252.359	6.9295	0.859746	0.0131647	1545	3
0	25.9858	0.759789	-0.529734	155.73	7.16508	0.724138	0.0682879	101	2	0	25.8393	0.772088	-0.529657	154.932	6.80781	0.722535	0.0684538	388	4	0	25.7944	0.774419	-0.529307	158.954	6.83995	0.722129	0.0695846	790	4	0	25.8157	0.77324	-0.52975	161.579	6.98894	0.721532	0.0710761	1323	4	0	25.8488	0.772575	-0.529954	162.822	7.04716	0.720816	0.0720857	1952	4
0	31.9349	0.205601	-0.523238	271.369	4.03574	0.563952	0.438795	112	2	0	32.3176	0.195541	-0.517622	273.022	3.97482	0.563983	0.43806	453	4	0	32.0551	0.196871	-0.518675	280.284	4.07425	0.566524	0.433001	758	4	0	31.7853	0.199773	-0.520781	283.464	4.0702	0.56925	0.426309	1362	4	0	31.9855	0.196698	-0.516741	286.922	4.06221	0.574591	0.421229	1893	4
0	29.3467	0.521779	-0.515738	109.845	4.58247	0.919035	0.0676015	126	3	0	29.1215	0.559347	-0.522004	111.726	4.59908	0.920953	0.0676832	422	3	0	28.8729	0.560842	-0.521721	112.804	4.74279	0.924131	0.0687741	952	5	0	29.0939	0.532507	-0.516719	115.539	4.93108	0.927076	0.070663	1572	5	0	29.3949	0.490611	-0.513347	118.788	5.09409	0.929583	0.0725728	2408	5
0	25.6084	0.758031	-0.564643	20.676	6.4769	0.983433	0.0905657	138	5	0	25.4248	0.775079	-0.561612	21.9747	6.59378	0.982594	0.0912504	436	5	0	25.42	0.775587	-0.560928	22.3902	6.33023	0.981665	0.0924291	999	5	0	25.3666	0.779829	-0.560848	25.0175	6.04879	0.980784	0.0936389	1598	5	0	25.3028	0.784621	-0.56066	28.4731	5.89266	0.979957	0.0948467	2251	5
0	30.3273	0.407318	-0.515375	114.578	3.85289	0.95318	0.857468	156	6	0	31.0407	0.390504	-0.512453	119.367	3.60852	0.953284	0.857213	412	6	0	31.0172	0.394299	-0.509912	122.058	3.60173	0.953542	0.855726	838	6	0	31.0508	0.397934	-0.507886	126.618	3.55498	0.953694	0.85329	1324	6	0	30.9291	0.403652	-0.506101	130.201	3.57629	0.953189	0.849418	1880	6
0	26.2039	0.269546	-0.160229	10	2.22821	0.987168	0.0622764	114	3	0	26.952	0.331424	-0.291107	12.0321	2.76921	0.985631	0.062526	205	3	0	27.0585	0.408191	-0.360759	13.7371	3.05118	0.983916	0.0627654	365	3	0	27.0737	0.521925	-0.455836	13.51	2.85369	0.982246	0.0632383	712	5	0	27.0608	0.5612	-0.472662	13.93	2.80806	0.980594	0.0641323	1161	5
12	33.1206	0.205093	-0.477461	303.151	4.08819	0.963684	0.614131	79	2	12	33.3842	0.213973	-0.486542	306.175	3.69473	0.964143	0.621106	185	2	12	33.5063	0.228465	-0.494292	305.082	3.66529	0.964594	0.627681	440	3	12	33.7026	0.235485	-0.495608	304.461	3.64374	0.965044	0.634085	831	3	12	33.8278	0.239595	-0.496363	302.889	3.64004	0.965374	0.6401	1330	3
2	23.563	0.743715	-0.510699	179.4	4.31767	0.976278	0.0808862	121	3	2	23.4157	0.756967	-0.510804	184.801	4.09191	0.975917	0.0799312	314	3	2	23.2629	0.769111	-0.511532	185.4	4.09032	0.975407	0.0787117	705	3	2	23.1448	0.777995	-0.51103	186.9	4.17586	0.974792	0.0775342	1125	4	2	23.0411	0.784964	-0.510317	187.888	4.18439	0.97429	0.0759327	1842	4
0	23.1548	0.699209	-0.48757	164.885	7.98316	0.847678	0.0153295	152	6	0	22.8957	0.756528	-0.485493	175.164	8.11858	0.836158	0.0157246	368	6	0	22.8109	0.764813	-0.483991	178.224	8.23128	0.823209	0.0161568	979	6	0	22.7769	0.767091	-0.482728	182.819	8.39288	0.809587	0.0164756	1515	6	0	22.7478	0.768619	-0.481515	186.434	8.39415	0.796393	0.0169087	2102	6
0	30.7469	0.385324	-0.528422	296.777	3.47896	0.95613	0.646749	51	2	0	31.1853	0.3632	-0.525811	295.264	3.38335	0.953921	0.642941	259	2	0	31.3977	0.348756	-0.523361	295.802	3.45454	0.95107	0.637781	529	2	0	31.8843	0.333855	-0.518853	294.304	3.49498	0.947542	0.635875	1092	4	0	32.2862	0.322969	-0.514688	293.588	3.4667	0.943546	0.636053	1636	4
2	34.2391	0.268497	-0.530755	208.047	3.08564	0.982822	0.678779	10	1	2	34.2448	0.277508	-0.530715	202.602	3.26994	0.98356	0.686234	182	1	2	34.4757	0.279775	-0.525633	198.42	3.3014	0.984425	0.694772	507	2	2	34.612	0.27952	-0.519835	195.018	3.37933	0.985336	0.703761	1308	4	2	34.4923	0.279553	-0.5151	191.903	3.34982	0.986294	0.713399	2195	5
8	30.4531	0.567029	-0.514373	106.762	3.50757	0.877061	0.757813	52	2	8	30.3381	0.569702	-0.515288	106.653	3.79944	0.885397	0.762885	192	3	8	30.2203	0.569783	-0.516493	106.58	4.09743	0.892773	0.769722	453	3	8	30.2333	0.567401	-0.517268	110.949	4.08453	0.896082	0.777215	763	3	8	30.3316	0.560807	-0.517862	114.91	4.02549	0.896881	0.785519	1129	3
4	34.0358	0.226066	-0.500709	193.826	3.80085	0.789883	0.960297	26	1	4	34.0225	0.237914	-0.502078	188.559	3.43905	0.788883	0.960188	289	2	4	33.7879	0.261932	-0.497997	186	3.36532	0.788217	0.960065	865	3	4	33.4863	0.27897	-0.497918	185.313	3.36881	0.788388	0.959963	1597	4	4	33.3731	0.2784	-0.497462	185.791	3.37512	0.78911	0.959888	2309	4
0	30.3548	0.354525	-0.500957	8.9798	3.57513	0.842923	0.280735	78	2	0	30.3093	0.344098	-0.494911	8.71707	3.30563	0.843352	0.280068	347	2	0	30.0539	0.344236	-0.485538	8.80344	3.13007	0.844319	0.279752	565	3	0	29.7775	0.343855	-0.479149	9.00881	3.01041	0.845726	0.279518	1111	3	0	29.5233	0.344145	-0.474679	8.93978	2.97215	0.84724	0.279072	1669	3
6	26.2098	0.69159	-0.488972	98.3067	7.74803	0.881782	0.0470417	62	3	6	25.8535	0.721036	-0.483198	104.661	8.44112	0.882643	0.047262	302	3	6	25.6762	0.728155	-0.478301	112.465	8.96047	0.88447	0.0476835	715	4	6	25.5957	0.727486	-0.476053	120.032	9.32796	0.887259	0.048087	1247	4	6	25.5056	0.72862	-0.471749	127.795	9.60343	0.889711	0.0480639	1804	4
0	34.0755	0.352015	-0.52827	130.255	3.98925	0.615713	0.930162	101	2	0	34.2147	0.345955	-0.529027	130.457	3.50965	0.615159	0.930175	419	3	0	34.5652	0.328914	-0.522657	131.015	3.55157	0.616762	0.928867	838	3	0	34.9981	0.307947	-0.516425	131.498	3.5992	0.630802	0.926589	1166	3	0	35.7724	0.29049	-0.509222	132.134	3.56084	0.648942	0.924066	1720	3
2	23.5097	0.589451	-0.400246	11.6954	3.40642	0.919689	0.180066	16	1	2	23.2515	0.596356	-0.391745	11.6874	3.64918	0.917823	0.178848	179	1	2	23.0072	0.596546	-0.379598	12.4916	4.00935	0.914983	0.1775	330	2	2	22.8327	0.593173	-0.374397	12.9953	4.25091	0.911439	0.170895	438	2	2	22.5535	0.588598	-0.369062	13	4.24721	0.903596	0.159972	765	3
0	31.3706	0.447522	-0.48584	213.241	5.68399	0.887283	0.28183	77	5	0	31.6705	0.430918	-0.483274	222.448	5.24429	0.889017	0.282286	306	5	0	31.6547	0.421082	-0.481569	229.556	5.09711	0.892481	0.282669	599	5	0	31.7358	0.413193	-0.480826	230.542	4.97295	0.899259	0.274045	1116	5	0	31.7291	0.415162	-0.480821	230.961	4.96371	0.905558	0.26227	1936	5
0	32.1337	0.279958	-0.48687	303.261	3.66344	0.956832	0.332199	48	1	0	33.2174	0.291464	-0.50387	300.209	3.33701	0.95789	0.332671	154	1	0	33.2063	0.30136	-0.507326	296.554	3.30732	0.95878	0.342229	494	3	0	33.2308	0.303762	-0.508209	293.537	3.31769	0.958989	0.356013	1125	3	0	33.1774	0.307064	-0.509333	291.743	3.35461	0.959261	0.369223	1965	3
0	35.1249	0.23485	-0.498795	158.773	3.33987	0.938567	0.946867	66	3	0	35.3385	0.236174	-0.498467	157.956	3.2922	0.938511	0.947056	420	3	0	35.6715	0.236061	-0.497469	161.083	3.27611	0.938387	0.947542	687	3	0	35.9032	0.236828	-0.495946	162.145	3.30521	0.93848	0.948185	1111	3	0	35.9653	0.240881	-0.497077	162.283	3.37131	0.938956	0.949208	1987	6
0	28.0831	0.648469	-0.510794	138.614	4.26484	0.934211	0.674081	95	5	0	27.7023	0.651407	-0.507887	137.962	4.21696	0.932996	0.667101	443	5	0	27.8096	0.643762	-0.506718	144.883	4.25107	0.931701	0.660105	859	5	0	27.8144	0.642751	-0.506711	152.202	4.37497	0.930605	0.654191	1422	5	0	27.7918	0.644269	-0.506326	156	4.45311	0.930342	0.649791	2007	5
4.1	34.6136	0.165368	-0.433204	110.736	3.05378	0.709795	0.664718	0	0	4.1	34.5916	0.176826	-0.436128	110.015	2.95139	0.719088	0.668836	197	2	4.1	34.6906	0.179508	-0.435205	109.765	2.96353	0.736512	0.677586	319	2	4.1	34.7302	0.179085	-0.433525	109.82	2.97056	0.738378	0.687366	447	2	4.1	34.8467	0.177148	-0.433005	109.18	3.00765	0.730824	0.695601	905	3
0	33.3053	0.299807	-0.514151	300	3.64167	0.97952	0.714666	23	2	0	32.5135	0.330529	-0.520285	295.58	3.50985	0.979437	0.714754	298	2	0	32.6711	0.325814	-0.51909	296.438	3.48793	0.979299	0.716071	578	2	0	32.9189	0.315874	-0.51664	297.303	3.48734	0.979125	0.718977	836	2	0	32.9836	0.312005	-0.515371	296.375	3.51699	0.978869	0.7235	1446	3
4	27.3328	0.489871	-0.534967	88.6497	5.10946	0.688603	0.51063	145	3	4	27.142	0.481201	-0.524006	96.8741	4.65876	0.689074	0.510581	319	3	4	27.1742	0.479976	-0.518895	102.816	4.60495	0.69102	0.51031	434	3	4	27.0865	0.481275	-0.512173	102.232	4.61165	0.694164	0.509398	715	3	4	27.0226	0.4791	-0.509238	101.317	4.44233	0.693509	0.507265	1218	3
0	32.8252	0.311275	-0.472338	145.293	3.46632	0.899204	0.508928	58	3	0	33.2753	0.304632	-0.467154	145.569	3.5704	0.898826	0.509334	294	3	0	33.1818	0.311606	-0.46958	145.547	3.60711	0.897105	0.507412	686	3	0	33.144	0.315102	-0.468675	144.764	3.6729	0.895026	0.505062	1361	3	0	32.9145	0.322399	-0.472159	143.939	3.75369	0.89309	0.503921	1999	3
4	30.6595	0.449747	-0.495397	312.613	5.304	0.6987	0.255976	85	2	4	30.8977	0.420636	-0.49225	322.575	5.34943	0.693518	0.25193	268	3	4	30.8048	0.412541	-0.49015	326.311	5.49994	0.688097	0.246774	418	3	4	30.5959	0.423442	-0.48985	323.083	5.65848	0.682967	0.241503	909	3	4	30.5459	0.426423	-0.490425	319.605	5.79596	0.682062	0.23585	1457	3
0	35.7187	0.255155	-0.530079	152.128	3.95555	0.952081	0.541294	6	1	0	35.7566	0.246677	-0.518655	149.662	3.91637	0.951702	0.544331	192	3	0	35.6871	0.249325	-0.518526	147.913	3.78293	0.950777	0.548821	634	3	0	35.6671	0.248524	-0.51968	148.074	3.76532	0.94961	0.554454	1025	3	0	35.4964	0.247146	-0.519437	147.129	3.78089	0.948253	0.559082	1550	3
0	25.3918	0.662827	-0.533564	275.358	4.53922	0.990732	0.03216	99	3	0	25.4511	0.653629	-0.533426	284.016	4.49766	0.989483	0.0330203	364	3	0	25.3598	0.653148	-0.532106	286.673	4.61904	0.988248	0.0338482	833	4	0	25.3538	0.645891	-0.531994	291.728	4.80135	0.987356	0.0343953	1338	4	0	25.3515	0.640155	-0.531964	294.97	4.91575	0.986643	0.0346835	1867	4
0	31.831	0.474967	-0.499079	151.143	4.10894	0.804182	0.911448	0	0	0	31.0494	0.547628	-0.5066	140.437	3.77456	0.803766	0.911984	250	4	0	30.413	0.574154	-0.50648	131.347	3.55437	0.803182	0.912818	737	4	0	30.4326	0.573673	-0.507415	132.853	3.57786	0.802248	0.913716	1210	4	0	30.4701	0.574185	-0.507716	135.795	3.66297	0.801022	0.914682	1799	4
0	36.2035	0.286786	-0.511918	238.67	3.33528	0.942544	0.818919	60	1	0	35.7528	0.308392	-0.515704	235.536	3.34633	0.942862	0.818401	167	2	0	34.9696	0.324663	-0.517848	231.952	3.22806	0.942317	0.81985	405	2	0	34.5432	0.325864	-0.518639	227.178	3.24298	0.941061	0.822426	1018	3	0	34.3162	0.329394	-0.519213	225.435	3.24886	0.939488	0.825953	1647	3
1.9	28.1796	0.444835	-0.474886	19.9236	3.51779	0.904234	0.0493376	129	4	1.9	28.3973	0.455491	-0.488655	21.9662	3.36272	0.905659	0.04929	576	4	1.9	28.1483	0.501707	-0.49954	23.0392	3.48389	0.907423	0.049119	1073	5	1.9	27.8873	0.548721	-0.509903	25.1004	3.55585	0.9097	0.0490172	1683	5	1.9	28.2978	0.545207	-0.516129	27.6923	3.69577	0.912577	0.0488792	2602	5
0	26.8068	0.74933	-0.521699	213.936	6.25421	0.936383	0.0632467	156	4	0	26.8302	0.754139	-0.520184	219.481	5.90871	0.936041	0.0630703	457	4	0	26.6989	0.758996	-0.518106	224.08	5.90173	0.935207	0.0630625	1004	4	0	26.5627	0.762054	-0.516386	229.463	6.05863	0.934246	0.0629849	1685	4	0	26.504	0.76256	-0.515355	233.995	6.16476	0.933026	0.0626869	2149	4
0	32.5649	0.196527	-0.526445	169.551	5.01748	0.881596	0.176598	77	3	0	32.2279	0.205124	-0.531579	166.741	5.48345	0.876503	0.176321	372	4	0	32.2301	0.202702	-0.528354	165.047	5.55665	0.864777	0.177873	812	4	0	32.2167	0.201559	-0.526613	165.489	5.42311	0.851692	0.179603	1347	4	0	32.1628	0.201211	-0.525259	167.794	5.417	0.839334	0.181689	1949	4
0	24.4011	0.714017	-0.452759	76.8751	9.42009	0.64786	0.0445918	49	1	0	23.6491	0.743732	-0.452057	75.1903	9.30131	0.65884	0.0440025	319	3	0	23.353	0.762326	-0.450111	74.7037	9.39461	0.673031	0.0431974	815	3	0	23.2854	0.770256	-0.448185	77.315	9.34286	0.688618	0.0423509	1235	3	0	23.217	0.77456	-0.444521	79.1682	9.09987	0.704919	0.0415609	1792	3
0	31.7263	0.499937	-0.53441	160.009	4.60314	0.972131	0.514301	76	2	0	31.3409	0.520788	-0.532535	161.061	4.79536	0.971978	0.518588	326	3	0	31.0378	0.532167	-0.529351	165.18	4.80277	0.971768	0.522035	480	3	0	30.8386	0.540679	-0.52653	164.486	4.88495	0.971553	0.527749	884	3	0	30.6401	0.545538	-0.523556	162.949	4.95862	0.971324	0.533119	1312	3
8	33.851	0.279074	-0.51497	149.051	3.52578	0.788273	0.46291	67	2	8	33.7613	0.275906	-0.506519	147.834	3.34	0.787483	0.462881	252	2	8	33.4131	0.279681	-0.499747	146.83	3.43488	0.785755	0.463521	542	2	8	32.9936	0.28266	-0.499662	144.651	3.49316	0.785307	0.465062	1231	3	8	32.6622	0.280617	-0.496187	143.297	3.54946	0.784449	0.468989	1749	3
0	35.1187	0.201528	-0.518437	139.593	4.98211	0.431154	0.711373	123	3	0	35.0201	0.200696	-0.514766	140.881	4.99513	0.426791	0.710449	407	3	0	34.8796	0.200332	-0.515637	141.771	4.8803	0.420087	0.709163	930	3	0	34.7258	0.202842	-0.515787	143.805	4.89684	0.408085	0.707864	1630	4	0	34.7632	0.202699	-0.51448	146.144	4.86858	0.385742	0.709017	2453	4
4	35.6786	0.177649	-0.46577	94.9007	2.3354	0.773735	0.678567	2	1	4	36.0273	0.173281	-0.468094	93.1951	2.26734	0.773757	0.680577	140	3	4	36.0665	0.173664	-0.467305	92.4712	2.29186	0.770294	0.682171	379	3	4	36.1883	0.171861	-0.466722	93.1483	2.35913	0.767948	0.68625	715	3	4	36.3838	0.168304	-0.464103	94.2382	2.46981	0.766994	0.697301	955	3
1.9	NA	NA	NA	0	1.05902	0.994345	0.0139326	62	2	1.9	NA	NA	NA	5.47325	1.57603	0.994288	0.0137	215	2	1.9	NA	NA	NA	8.24952	1.8867	0.994102	0.0134875	303	4	1.9	28.2584	0.131599	-0.26455	7.51426	1.93553	0.993852	0.0132845	687	4	1.9	27.9952	0.174073	-0.304105	8.44767	2.04494	0.993635	0.012886	1017	4
0	25.1852	0.747421	-0.491383	131.451	9.86707	0.829613	0.104189	112	4	0	25.1876	0.752746	-0.489286	134.998	9.3077	0.829714	0.10478	415	4	0	25.1971	0.754936	-0.488078	136.833	9.35703	0.829614	0.104366	972	4	0	25.1947	0.757155	-0.487358	140	9.46113	0.829041	0.103472	1554	4	0	25.1852	0.758926	-0.487538	143.992	9.5904	0.828288	0.102531	2198	4
18	23.797	0.764706	-0.478468	180.514	9.97439	0.82438	0.331854	139	3	18	23.7708	0.772679	-0.475995	187.376	11.1949	0.827076	0.329638	278	3	18	23.6507	0.776914	-0.473365	188.881	11.3818	0.831597	0.326256	612	3	18	23.5027	0.778073	-0.472995	187.821	11.2438	0.836828	0.322296	1173	3	18	23.4047	0.778871	-0.471973	188.985	11.4131	0.842332	0.316521	1630	3
0	33.184	0.243373	-0.470079	184.095	3.16485	0.847526	0.926963	83	3	0	33.2241	0.247438	-0.473085	185.94	3.04215	0.849852	0.921471	355	3	0	33.2441	0.249977	-0.480909	189.575	3.05159	0.850973	0.918855	705	3	0	33.253	0.250461	-0.490916	192.692	3.17233	0.850779	0.918986	1036	3	0	33.2597	0.248082	-0.496051	196.848	3.21335	0.849349	0.919177	1434	3
4	22.3734	0.777259	-0.519525	84.8381	7.7904	0.746131	0.0272123	117	7	4	22.3613	0.786167	-0.517583	84.6304	8.10257	0.753223	0.0270464	426	7	4	22.2541	0.794358	-0.514869	91.711	8.83309	0.760826	0.0269658	765	7	4	22.1663	0.79764	-0.51159	95.2448	9.30259	0.769069	0.0268378	1290	7	4	22.0565	0.801261	-0.508189	99.4394	9.58585	0.779309	0.0266131	2147	7
0	37.5678	0.156462	-0.474205	119.507	3.64824	0.321499	0.95189	29	1	0	37.1326	0.16557	-0.484001	118.537	3.47592	0.322548	0.950457	185	2	0	37.0722	0.169095	-0.487666	116.762	3.48084	0.322972	0.947582	397	2	0	37.2254	0.169721	-0.487926	114.766	3.52928	0.32248	0.944316	795	2	0	37.2965	0.16939	-0.489081	112.581	3.57874	0.320903	0.940875	1371	2
0	31.5905	0.327389	-0.524228	322.914	3.18362	0.983714	0.734137	156	3	0	30.9929	0.378658	-0.538996	328.083	3.28694	0.983749	0.734028	392	3	0	30.8036	0.37532	-0.535667	334.26	3.12581	0.983619	0.735016	554	3	0	30.6947	0.370082	-0.533317	336.096	3.09712	0.98287	0.737935	851	3	0	30.613	0.36358	-0.531782	332.947	3.14267	0.982053	0.741162	1548	3
2	34.2697	0.273363	-0.524589	189.351	3.89486	0.973141	0.901855	14	1	2	34.2318	0.274872	-0.526795	184.019	3.63443	0.974115	0.902197	150	1	2	34.3321	0.286399	-0.525747	180.359	3.56183	0.975375	0.90203	499	2	2	34.3739	0.291451	-0.522301	177	3.53533	0.976977	0.901216	1019	5	2	34.3454	0.295662	-0.521026	174.722	3.55716	0.978943	0.900562	1993	5
0	32.3086	0.337709	-0.505931	102.313	3.29779	0.885233	0.653125	49	6	0	32.1898	0.345017	-0.512609	102.077	3.25385	0.884466	0.654526	391	6	0	32.2324	0.341064	-0.511949	102.563	3.22663	0.884432	0.655654	1026	7	0	32.331	0.336339	-0.512024	103.992	3.24159	0.884403	0.656544	1537	7	0	32.4318	0.333333	-0.513399	104.83	3.22018	0.883691	0.657075	2352	7
0	30.3366	0.191489	-0.474147	102.806	5.12194	0.630589	0.322899	25	7	0	29.9558	0.196758	-0.477695	102.807	4.77444	0.630448	0.322791	504	7	0	30.5209	0.189186	-0.469835	105.54	4.878	0.631044	0.322998	1094	7	0	30.9725	0.178693	-0.462935	108.484	5.13296	0.631143	0.323263	1698	7	0	31.0246	0.178417	-0.465125	111.125	5.29372	0.629962	0.323606	2518	7
0	30.3681	0.532815	-0.501408	103.796	4.69661	0.856943	0.709003	78	3	0	30.7883	0.506866	-0.507587	114.605	4.4041	0.860485	0.714229	237	3	0	30.51	0.520466	-0.509192	116.941	4.11655	0.862406	0.718172	516	3	0	30.3831	0.529562	-0.509205	118.529	4.19635	0.86279	0.720717	867	3	0	30.2225	0.542101	-0.509529	120.276	4.29002	0.865813	0.725079	1342	3
0	25.3509	0.718251	-0.546904	366.946	8.79154	0.854872	0.03187	124	3	0	25.0537	0.743731	-0.5338	438.636	7.99339	0.855791	0.031879	250	3	0	25.0486	0.734702	-0.528831	441.119	8.6809	0.860993	0.0318156	589	3	0	25.1432	0.727519	-0.528651	423.297	7.61268	0.869453	0.0316287	1024	3	0	25.1237	0.725544	-0.529991	422.126	7.11042	0.877997	0.0311639	1585	3
18	NA	NA	-0.359646	NA	NA	NA	NA	NA	NA	18	29.9416	0.268333	-0.317014	104.145	3.30228	0.637919	0.412723	70	2	18	29.5544	0.292447	-0.0412203	113.679	3.66828	0.692467	0.379832	207	2	18	29.3702	0.308549	0.0486372	130.279	3.84576	0.682454	0.374986	359	2	18	29.1356	0.328848	0.0497787	130.364	3.9891	0.673215	0.374337	633	5
0	22.7189	0.753106	-0.472887	217.267	7.58957	0.980023	0.0196121	67	1	0	22.6454	0.756257	-0.473194	215.837	7.3442	0.979503	0.0194323	314	2	0	22.6009	0.75775	-0.472279	212.536	6.45303	0.977857	0.0192623	542	3	0	22.6406	0.756721	-0.471725	206.287	5.9547	0.975116	0.0189533	1032	3	0	22.6241	0.756892	-0.47166	204.443	5.70283	0.973357	0.0183235	1666	3
0	26.8396	0.663619	-0.484525	211.178	5.64026	0.815168	0.0575712	54	5	0	26.4899	0.703089	-0.488533	208.487	5.48261	0.808334	0.0579102	318	5	0	26.4334	0.711677	-0.489946	207.021	5.36281	0.802717	0.0577693	785	5	0	26.4181	0.716714	-0.490281	209.017	5.51671	0.805585	0.0569745	1309	5	0	26.3887	0.721383	-0.490325	211.92	5.64842	0.811667	0.0559583	2010	5
0	26.0542	0.720091	-0.51873	126.387	4.08451	0.93206	0.0475806	31	2	0	25.4846	0.76245	-0.519799	123.889	4.19695	0.931645	0.0476114	138	2	0	25.3206	0.770863	-0.516999	120.383	3.99006	0.929766	0.0477279	522	4	0	25.2832	0.772663	-0.516728	119.384	4.02159	0.927337	0.0478184	977	4	0	25.2276	0.774635	-0.517155	118.893	4.18104	0.924506	0.0480347	1596	4
0	28.5014	0.656091	-0.52069	252.018	7.82534	0.816467	0.204689	116	4	0	28.9259	0.629543	-0.520324	254.647	7.54846	0.816612	0.203452	386	4	0	28.942	0.619946	-0.518682	256.745	7.34379	0.816881	0.200885	778	4	0	29.1008	0.591896	-0.515533	259.489	7.32148	0.815396	0.200656	1186	4	0	29.1882	0.575287	-0.513499	261.737	7.30258	0.813537	0.201089	1873	4
0	25.0901	0.767234	-0.484996	110.396	14.1919	0.916549	0.0421056	1	1	0	24.9902	0.769758	-0.481186	108.116	12.8138	0.917426	0.0425131	181	2	0	25.0354	0.764531	-0.480224	101.063	11.795	0.918576	0.0434502	751	8	0	25.0592	0.763272	-0.480036	98.4536	11.2447	0.919825	0.0445256	1348	8	0	25.0544	0.763372	-0.479298	99.1506	10.9551	0.921523	0.0457435	2112	8
2	33.4419	0.311662	-0.527628	307.955	3.84627	0.973014	0.32579	57	2	2	33.1685	0.316294	-0.52188	306.594	3.75091	0.971713	0.339417	330	2	2	33.0972	0.313712	-0.51755	307.273	3.76269	0.970056	0.353621	719	3	2	32.9546	0.313611	-0.514457	308.825	3.7357	0.968422	0.367794	1259	3	2	32.6734	0.319312	-0.514003	309.532	3.70971	0.966944	0.38159	2128	3
0	34.5201	0.314787	-0.529631	185.777	3.08523	0.85318	0.814782	86	2	0	33.8256	0.331912	-0.52861	185.024	3.31858	0.852979	0.818594	453	3	0	33.5751	0.343347	-0.530134	186.957	3.44827	0.853285	0.82403	736	3	0	33.493	0.34973	-0.534498	188.767	3.50616	0.853956	0.829925	1111	3	0	33.5241	0.351786	-0.536378	189.955	3.53295	0.854395	0.836126	1849	3
0	28.4343	0.570841	-0.546024	46.4172	3.04708	0.928386	0.123379	49	1	0	28.4274	0.568491	-0.540036	44.0821	2.86297	0.928507	0.12247	346	5	0	28.5314	0.562895	-0.536573	44.99	2.6908	0.929067	0.121292	660	5	0	28.4667	0.580573	-0.534932	45.8619	2.90623	0.930218	0.120206	1388	6	0	28.462	0.58876	-0.534534	47.0057	3.16396	0.931466	0.116983	1863	6
0	27.9802	0.608973	-0.535809	39.2518	2.48542	0.921562	0.128737	157	5	0	28.0243	0.619224	-0.536222	47.1582	2.87627	0.921459	0.127842	462	5	0	28.2769	0.606285	-0.535878	51.5122	2.97063	0.921163	0.126391	761	5	0	28.263	0.610248	-0.535492	53.9432	3.10998	0.921081	0.124581	1150	5	0	28.1425	0.621836	-0.534543	55	3.11627	0.921186	0.122573	1790	6
41.2	26.8583	0.588609	-0.500382	11.6913	1.67399	0.976141	0.148421	147	5	41.2	27.0012	0.601296	-0.508091	15.1194	2.06854	0.975408	0.151268	386	5	41.2	27.1532	0.588235	-0.511191	18.6544	2.15672	0.974437	0.15525	752	5	41.2	27.2186	0.580564	-0.511741	20.2391	2.38949	0.973	0.160032	1369	5	41.2	27.1859	0.578797	-0.51178	22.09	2.62319	0.971443	0.165366	1972	5
18	22.4732	0.77341	-0.517808	77.3495	8.03422	0.866415	0.0114622	161	4	18	22.4878	0.773225	-0.524503	84.3315	9.20582	0.860131	0.0116785	366	4	18	22.4246	0.77281	-0.523988	86.2939	9.47151	0.852891	0.0117909	765	4	18	22.3223	0.776648	-0.521002	87.7883	9.74957	0.844228	0.0118464	1313	4	18	22.2687	0.779969	-0.52076	90.4974	9.92034	0.8361	0.011952	1824	4
2	29.4663	0.290485	-0.423709	112.372	3.36117	0.731595	0.332902	19	1	2	29.3898	0.309375	-0.431437	111.259	3.71981	0.723478	0.335688	240	5	2	29.2255	0.337289	-0.432254	120.035	4.17361	0.710196	0.337637	541	5	2	29.0718	0.367347	-0.434712	135.453	4.65681	0.696861	0.337633	909	5	2	28.6121	0.41031	-0.437511	164.169	5.02501	0.684092	0.335465	1274	5
89.6	35.9773	0.139898	-0.458036	95.2728	3.06387	0.746668	0.756647	14	4	89.6	36.2883	0.150655	-0.472447	85.4947	3.16424	0.742173	0.757252	349	4	89.6	36.1405	0.158957	-0.476106	89.4422	3.27136	0.740066	0.758818	791	4	89.6	35.9555	0.164255	-0.478983	93.2969	3.34101	0.739199	0.762551	1128	4	89.6	35.8967	0.166266	-0.478597	94.75	3.33974	0.732958	0.766639	1720	4
0	34.5575	0.295385	-0.521624	285.782	3.52612	0.981666	0.83762	114	3	0	33.382	0.310629	-0.528719	287.78	3.37356	0.98156	0.838575	410	3	0	33.0839	0.313294	-0.52813	290.634	3.31357	0.981434	0.839319	627	3	0	32.9769	0.311092	-0.526898	292.194	3.27038	0.981449	0.840215	1001	4	0	32.6935	0.314231	-0.525774	291.816	3.27343	0.981632	0.839924	1892	4
0	30.0979	0.362342	-0.392926	9.34989	3.34309	0.80918	0.147944	125	2	0	27.8903	0.414366	-0.366733	9.66719	3.27628	0.816216	0.146729	329	2	0	28.0389	0.401856	-0.366513	9.77091	3.08191	0.823319	0.145398	503	2	0	28.7334	0.374227	-0.366582	9.23014	2.84069	0.830056	0.14405	948	2	0	28.5381	0.369602	-0.355184	8.64527	2.59316	0.836567	0.142641	1753	2
0	24.9021	0.759606	-0.478501	81.6713	10.0466	0.947205	0.0610169	101	3	0	24.7948	0.763158	-0.474029	81.9033	10.7873	0.946357	0.0606404	374	4	0	24.771	0.763964	-0.472779	84.8444	11.0429	0.945516	0.0602362	825	8	0	24.771	0.762811	-0.472527	86.4467	10.7474	0.944305	0.0597985	1482	8	0	24.7591	0.762671	-0.471434	88.6069	10.6394	0.943903	0.0593457	2076	8
0	28.8973	0.505937	-0.530662	316.49	6.43729	0.902057	0.233284	120	3	0	28.9802	0.507641	-0.529635	317.403	6.13757	0.896556	0.226892	423	3	0	29.0483	0.504536	-0.526083	319.666	6.17748	0.891346	0.220332	884	3	0	28.9944	0.504828	-0.523879	323.915	6.15592	0.886552	0.213818	1310	3	0	28.901	0.512105	-0.523682	324.905	6.30595	0.882331	0.20733	2199	3
0	25.643	0.525108	-0.537499	278.832	7.54644	0.70102	0.264027	153	4	0	25.7873	0.528155	-0.536479	289.207	6.92261	0.701024	0.264534	397	4	0	25.9126	0.524751	-0.533911	298.572	6.51086	0.700819	0.268176	725	4	0	25.9031	0.526511	-0.532181	301.967	6.32868	0.699519	0.273834	1108	4	0	25.9539	0.519475	-0.530348	303.712	6.31387	0.697588	0.274799	1614	4
0	28.0614	0.36764	-0.507139	185.85	5.55585	0.855289	0.205768	41	4	0	27.6803	0.386001	-0.515934	186.767	5.68433	0.853344	0.209911	259	4	0	27.9349	0.373851	-0.514601	189.263	5.89468	0.851352	0.21204	576	4	0	28.1263	0.364965	-0.512808	190.083	6.03806	0.849468	0.215346	1180	4	0	28.2144	0.358048	-0.511388	192.164	6.13452	0.847737	0.219567	1841	4
0	24.864	0.795168	-0.518357	107.925	6.78011	0.669305	0.0451646	142	3	0	24.8759	0.798185	-0.515576	113.717	6.15368	0.679255	0.0452987	390	3	0	24.8091	0.799289	-0.512308	117.039	6.20046	0.689846	0.0453709	730	3	0	24.7257	0.800278	-0.510123	118.862	6.21938	0.700713	0.0452061	1072	3	0	24.6827	0.800965	-0.508844	119.273	6.3187	0.711579	0.0450463	1633	3
10	34.5784	0.328994	-0.520057	144.697	3.61601	0.910374	0.793716	154	3	10	35.0442	0.321106	-0.521425	149.22	3.42859	0.906192	0.796851	408	3	10	34.9345	0.32554	-0.523027	154.217	3.26337	0.901753	0.797924	582	3	10	34.6994	0.32987	-0.523486	153.901	3.24138	0.897193	0.799022	1116	3	10	34.5278	0.331841	-0.524264	153.248	3.23436	0.892708	0.799784	1907	4
0	32.9658	0.306031	-0.509633	308.635	3.88617	0.871158	0.708958	104	2	0	33.1952	0.307836	-0.509865	311.434	4.12357	0.872477	0.70891	262	2	0	33.2797	0.298673	-0.506921	312.635	4.24303	0.879822	0.708786	511	3	0	33.3353	0.288173	-0.505137	311.153	4.23051	0.889744	0.709191	945	3	0	33.4286	0.28614	-0.505554	308.121	4.18238	0.90105	0.709685	1590	3
4	21.8561	0.702204	-0.481553	149.372	6.60912	0.935357	0.0293845	141	7	4	21.6982	0.742857	-0.486231	151.413	6.51896	0.933535	0.0295029	437	7	4	21.5843	0.760568	-0.4872	155.804	6.77396	0.930822	0.0296816	861	7	4	21.5402	0.770317	-0.487496	160.155	7.17994	0.927866	0.0298438	1320	7	4	21.5132	0.773949	-0.48667	163.645	7.38944	0.923892	0.0299136	2135	7
0	25.1531	0.606649	-0.498063	256.377	5.06632	0.959918	0.0922089	106	6	0	25.3894	0.618206	-0.509843	257.618	5.35849	0.959379	0.0922069	271	6	0	25.2708	0.63576	-0.510342	255.293	5.48557	0.958805	0.0920597	874	6	0	25.2969	0.638761	-0.511507	258.506	5.58106	0.958213	0.0914701	1512	6	0	25.3776	0.635014	-0.511975	262.945	5.62524	0.956704	0.0905869	2157	6
16	26.1273	0.73763	-0.508829	180.559	7.80438	0.764861	0.111985	77	3	16	26.0872	0.748345	-0.502299	184.024	8.07399	0.766123	0.109489	266	3	16	25.9999	0.750662	-0.4988	189.848	8.07341	0.76784	0.106549	492	3	16	25.9291	0.755114	-0.496102	190.162	7.85337	0.770221	0.103441	1115	4	16	25.8441	0.75779	-0.495032	189.941	8.07806	0.773122	0.100044	1859	4
8	33.913	0.253143	-0.516985	255.494	5.42693	0.912494	0.891219	41	1	8	33.4575	0.271843	-0.51852	252.003	5.04582	0.913254	0.892406	344	2	8	33.3308	0.281421	-0.522239	248.746	4.97002	0.911995	0.895426	654	3	8	33.2797	0.274209	-0.52173	245.449	4.70785	0.909294	0.897709	1145	3	8	33.2441	0.27147	-0.517709	236.908	4.46012	0.906623	0.899726	1528	3
4.1	33.6971	0.297072	-0.517326	185.158	3.64607	0.980136	0.660847	26	1	4.1	33.6276	0.278287	-0.512235	181.403	3.15551	0.980177	0.662701	384	5	4.1	33.6349	0.267967	-0.510487	179.026	2.93004	0.980566	0.671355	825	5	4.1	33.5681	0.269561	-0.508392	177.497	3.03533	0.981577	0.685985	1619	5	4.1	33.6712	0.277709	-0.507949	178.485	3.23505	0.982752	0.703895	2403	5
18	25.753	0.527358	-0.364361	98.4653	4.04449	0.974741	0.0671317	0	0	18	24.7661	0.664614	-0.366506	106.066	3.70009	0.975852	0.0647628	117	1	18	24.1995	0.686177	-0.368899	120.699	4.43306	0.976837	0.063079	195	1	18	24.0858	0.691137	-0.353283	144.544	4.80847	0.97695	0.0627794	231	1	18	24.0259	0.693792	-0.33943	152.189	4.64812	0.976756	0.062819	383	1
2	28.3522	0.505217	-0.449637	199.32	9.05715	0.991636	0.0217272	114	2	2	27.214	0.608675	-0.45881	216.792	10.4351	0.991317	0.0215899	309	2	2	26.7129	0.644753	-0.45776	225.608	11.1206	0.990708	0.0223436	555	3	2	26.5016	0.660389	-0.46151	219.541	10.302	0.989155	0.0240511	1135	3	2	26.3111	0.677587	-0.467043	210.187	9.47019	0.986489	0.0262509	1741	3
2	35.2994	0.27119	-0.537371	195.579	3.17848	0.949761	0.925057	22	1	2	35.1067	0.263742	-0.529368	194.53	3.36766	0.951202	0.924779	213	4	2	34.929	0.261695	-0.527386	192.338	3.57945	0.95337	0.924015	697	4	2	35.0025	0.261723	-0.527268	193.947	3.49574	0.955871	0.922861	1309	4	2	35.0212	0.262741	-0.527834	195.05	3.34377	0.958529	0.921655	1867	4
0	35.2994	0.27119	-0.537371	195.579	3.17848	0.949761	0.925057	22	1	0	35.1067	0.263742	-0.529368	194.53	3.36766	0.951202	0.924779	213	4	0	34.929	0.261695	-0.527386	192.338	3.57945	0.95337	0.924015	697	4	0	35.0025	0.261723	-0.527268	193.947	3.49574	0.955871	0.922861	1309	4	0	35.0212	0.262741	-0.527834	195.05	3.34377	0.958529	0.921655	1867	4
2	33.3953	0.281798	-0.476498	258.277	2.84271	0.925031	0.480348	97	2	2	33.3753	0.309762	-0.493622	260.4	3.02805	0.925793	0.494987	224	2	2	33.2575	0.310729	-0.49796	262.667	3.21225	0.926683	0.512132	528	3	2	33.2975	0.306809	-0.496988	264.822	3.22962	0.925976	0.53039	878	3	2	33.3464	0.304002	-0.497103	264.872	3.27158	0.924949	0.545401	1340	3
0	27.014	0.256967	-0.346589	16.8281	5.10017	0.98819	0.0125246	106	2	0	27.4042	0.244318	-0.368164	31.9281	6.54651	0.988097	0.0126826	231	2	0	27.466	0.259897	-0.377717	29.152	6.3182	0.987946	0.0128967	581	2	0	27.4404	0.259444	-0.380986	24.3581	5.59619	0.987942	0.0129481	1073	3	0	27.6454	0.260215	-0.388433	22.8748	5.13892	0.98795	0.0131028	1945	6
0	28.4112	0.615104	-0.529412	397.585	8.47538	0.764365	0.044375	75	2	0	27.9755	0.642961	-0.53352	398.496	9.45803	0.775706	0.0448911	247	3	0	27.9151	0.65778	-0.531746	391.368	9.64067	0.788128	0.0456442	640	3	0	27.8431	0.66459	-0.528675	392.244	9.55743	0.801059	0.0465018	894	3	0	27.7617	0.675016	-0.527901	373.074	8.82007	0.814312	0.0474285	1627	3
0	36.0469	0.298935	-0.538202	158.011	4.15875	0.812528	0.831378	38	1	0	35.6939	0.314386	-0.536468	153.048	3.93913	0.812872	0.834268	343	3	0	35.318	0.336235	-0.535743	152.67	3.86521	0.814605	0.841009	706	3	0	35.2151	0.342355	-0.534305	152.295	3.91292	0.816915	0.84992	1135	3	0	35.1976	0.343543	-0.534299	151.093	3.89239	0.81967	0.859796	1931	4
26.1	33.6838	0.227513	-0.49848	184.77	3.08059	0.772701	0.957576	56	3	26.1	33.5662	0.235826	-0.496517	181.491	3.07115	0.772652	0.957804	413	3	26.1	33.5707	0.241595	-0.497241	181.284	3.09389	0.772719	0.958178	870	4	26.1	33.5418	0.247464	-0.494691	182.178	3.10998	0.773265	0.9586	1476	4	26.1	33.5374	0.253511	-0.495132	183.093	3.15148	0.77512	0.958962	2227	4
0	32.8015	0.409527	-0.533502	143.538	2.96152	0.984989	0.973013	51	3	0	31.6578	0.414147	-0.531051	143.517	3.19644	0.984088	0.972756	316	3	0	31.8875	0.38971	-0.523986	143.287	3.25025	0.983089	0.972628	744	3	0	31.8971	0.388107	-0.52271	143.247	3.27201	0.982086	0.972666	1539	4	0	31.9283	0.388869	-0.521621	143.048	3.23081	0.980955	0.972508	2217	4
0	34.4738	0.280706	-0.524531	208.697	3.25298	0.954168	0.952917	82	2	0	34.4925	0.298313	-0.515995	213.294	3.37274	0.953012	0.94841	212	3	0	34.8049	0.286148	-0.513527	213.603	3.40192	0.951835	0.944156	418	3	0	35.1209	0.279146	-0.51262	210.243	3.47484	0.950737	0.940421	892	3	0	35.3268	0.273837	-0.51126	206.317	3.55902	0.949686	0.937853	1639	3

## Sheet: sth_base_pop_mask
sth_base_pop_mask_1000										sth_base_pop_mask_2000										sth_base_pop_mask_3000										sth_base_pop_mask_4000										sth_base_pop_mask_5000
sth_base	lst	ndvi	mndwi	elev	slope	wat	san	streams	str_order	sth_base	lst	ndvi	mndwi	elev	slope	wat	san	streams	str_order	sth_base	lst	ndvi	mndwi	elev	slope	wat	san	streams	str_order	sth_base	lst	ndvi	mndwi	elev	slope	wat	san	streams	str_order	sth_base	lst	ndvi	mndwi	elev	slope	wat	san	streams	str_order
18	26.8267	0.709659	-0.510194	192.488	6.29108	0.867857	0.140844	135	4	18	26.5592	0.727522	-0.507299	192.495	7.15693	0.868652	0.139946	437	4	18	26.5098	0.735681	-0.50848	194.422	7.73175	0.868915	0.138914	861	4	18	26.5392	0.732452	-0.509356	195.718	7.86169	0.869084	0.138076	1608	4	18	26.5392	0.734502	-0.510507	198.852	7.88236	0.869935	0.1375	2213	4
0	27.0082	0.740886	-0.519603	255.249	6.26156	0.8865	0.0307644	0	0	0	26.8782	0.749772	-0.516849	249.729	6.47436	0.885957	0.031181	143	2	0	26.8501	0.749743	-0.515485	245.199	6.19447	0.885523	0.031614	533	3	0	26.8653	0.749707	-0.514576	243.051	6.29767	0.885198	0.0319212	988	3	0	26.8056	0.752863	-0.513605	240.746	6.35454	0.884587	0.0320721	1609	3
6	26.2117	0.656162	-0.483302	247.901	5.86716	0.716748	0.0627127	133	3	6	26.0262	0.701078	-0.487746	258.017	6.38954	0.708929	0.0624688	362	3	6	25.9612	0.708673	-0.488557	259.507	6.75382	0.697509	0.062134	812	3	6	25.9321	0.713007	-0.489182	261.431	6.94555	0.687994	0.0616504	1274	4	6	25.8921	0.715107	-0.489465	262.245	7.03923	0.684631	0.061262	1941	4
6	25.9811	0.697785	-0.481855	163.578	7.59791	0.913118	0.170859	116	3	6	25.9102	0.743916	-0.47907	161.233	7.62625	0.913416	0.172437	403	3	6	25.9834	0.748542	-0.477985	163.015	7.76288	0.908795	0.17411	978	6	6	26.0377	0.752095	-0.47823	167.696	8.21039	0.903128	0.176737	1550	6	6	26.0825	0.751196	-0.477534	171.911	8.46177	0.897086	0.181498	2099	6
8	25.6324	0.7144	-0.466339	170.498	8.3018	0.889456	0.12137	152	6	8	25.7424	0.724847	-0.468039	174.899	8.48294	0.889482	0.120735	390	6	8	25.7909	0.730157	-0.470692	177.631	8.00035	0.888031	0.121263	780	6	8	25.759	0.73482	-0.474781	181.445	7.95018	0.88607	0.1222	1257	6	8	25.7235	0.738582	-0.477905	184.4	8.22282	0.883747	0.123609	1914	6
10	26.1273	0.73763	-0.508829	180.559	7.80438	0.764861	0.111985	77	3	10	26.0872	0.748345	-0.502299	184.024	8.07399	0.766123	0.109489	266	3	10	25.9999	0.750662	-0.4988	189.848	8.07341	0.76784	0.106549	492	3	10	25.9291	0.755114	-0.496102	190.162	7.85337	0.770221	0.103441	1115	4	10	25.8441	0.75779	-0.495032	189.941	8.07806	0.773122	0.100044	1859	4
0	26.8396	0.663619	-0.484525	211.178	5.64026	0.815168	0.0575712	54	5	0	26.4899	0.703089	-0.488533	208.487	5.48261	0.808334	0.0579102	318	5	0	26.4334	0.711677	-0.489946	207.021	5.36281	0.802717	0.0577693	785	5	0	26.4181	0.716714	-0.490281	209.017	5.51671	0.805585	0.0569745	1309	5	0	26.3887	0.721383	-0.490325	211.92	5.64842	0.811667	0.0559583	2010	5
4	29.7683	0.478465	-0.541553	186.009	4.9035	0.869478	0.368169	181	3	4	30.0608	0.425303	-0.519634	192.167	4.96733	0.86976	0.367103	428	3	4	30.2911	0.3988	-0.506446	198.976	5.01735	0.870049	0.367144	698	3	4	30.389	0.392714	-0.502801	203.442	4.90196	0.870205	0.368836	1035	3	4	30.5618	0.382531	-0.50066	204.745	4.94068	0.870742	0.372178	1583	3
26	28.8973	0.505937	-0.530662	316.49	6.43729	0.902057	0.233284	120	3	26	28.9802	0.507641	-0.529635	317.403	6.13757	0.896556	0.226892	423	3	26	29.0483	0.504536	-0.526083	319.666	6.17748	0.891346	0.220332	884	3	26	28.9944	0.504828	-0.523879	323.915	6.15592	0.886552	0.213818	1310	3	26	28.901	0.512105	-0.523682	324.905	6.30595	0.882331	0.20733	2199	3
6	29.3467	0.521779	-0.515738	109.845	4.58247	0.919035	0.0676015	126	3	6	29.1215	0.559347	-0.522004	111.726	4.59908	0.920953	0.0676832	422	3	6	28.8729	0.560842	-0.521721	112.804	4.74279	0.924131	0.0687741	952	5	6	29.0939	0.532507	-0.516719	115.539	4.93108	0.927076	0.070663	1572	5	6	29.3949	0.490611	-0.513347	118.788	5.09409	0.929583	0.0725728	2408	5
2	28.4112	0.615104	-0.529412	397.585	8.47538	0.764365	0.044375	75	2	2	27.9755	0.642961	-0.53352	398.496	9.45803	0.775706	0.0448911	247	3	2	27.9151	0.65778	-0.531746	391.368	9.64067	0.788128	0.0456442	640	3	2	27.8431	0.66459	-0.528675	392.244	9.55743	0.801059	0.0465018	894	3	2	27.7617	0.675016	-0.527901	373.074	8.82007	0.814312	0.0474285	1627	3
6	23.4711	0.684907	-0.484594	187.888	6.5093	0.851047	0.0443071	95	3	6	23.0302	0.736776	-0.485714	187.103	6.53487	0.851234	0.044217	427	7	6	22.9127	0.749015	-0.483475	191.145	6.60984	0.852002	0.0441517	720	7	6	22.8521	0.754171	-0.481024	193.592	6.75621	0.854044	0.0448591	1156	7	6	22.7575	0.757461	-0.479109	193.715	6.81584	0.855138	0.0458774	2117	7
12	25.7278	0.72954	-0.48557	261.822	8.03709	0.55594	0.0468123	53	1	12	25.9009	0.723272	-0.486522	260.501	7.51496	0.558748	0.0468192	249	2	12	25.8921	0.721617	-0.487092	258.945	7.33473	0.564317	0.0468594	554	4	12	25.9017	0.719765	-0.487568	254.929	7.14426	0.571103	0.047076	1155	4	12	25.9383	0.719628	-0.488289	253.765	7.09155	0.581207	0.0475843	1997	4
14	22.9103	0.773882	-0.480671	231.225	7.86181	0.444662	0.102071	84	3	14	22.9999	0.772269	-0.483416	232.906	7.66041	0.447104	0.103426	281	3	14	22.8715	0.773329	-0.480658	233.946	7.9344	0.456665	0.1047	688	4	14	22.6944	0.774056	-0.474768	237.08	8.12424	0.470815	0.105605	1381	4	14	22.5024	0.774365	-0.470916	240.172	8.35129	0.489019	0.10592	1943	4
28	22.3418	0.766085	-0.455107	214.9	10.5985	0.784723	0.0528518	165	5	28	22.343	0.766638	-0.456724	219.122	9.78561	0.782049	0.0520207	613	5	28	22.3637	0.766174	-0.457249	223.453	9.14625	0.772352	0.0517991	1119	5	28	22.3625	0.765149	-0.456008	225.522	8.98129	0.761053	0.0532801	1839	5	28	22.3491	0.764981	-0.454696	230.353	9.11088	0.754182	0.0560374	2499	5
38	22.0479	0.774541	-0.47861	181.738	7.39446	0.785553	0.0728187	118	4	38	21.9612	0.777163	-0.478965	180.925	7.71428	0.784063	0.072594	471	4	38	21.8916	0.78263	-0.477348	186.09	7.91904	0.781396	0.0722785	898	4	38	21.8622	0.782247	-0.476372	188.886	8.0158	0.781615	0.0721319	1466	4	38	21.8989	0.780439	-0.475257	190.176	7.96479	0.783011	0.0720246	2033	4
28	28.4852	0.656566	-0.520505	251.681	7.82534	0.816685	0.205072	115	4	28	28.9259	0.62963	-0.520357	254.458	7.53816	0.816862	0.203773	386	4	28	28.9443	0.619718	-0.518669	256.53	7.33464	0.817129	0.201179	780	4	28	29.1077	0.591065	-0.515481	259.404	7.31437	0.815677	0.200776	1183	4	28	29.1905	0.574753	-0.513431	261.679	7.30031	0.813711	0.201193	1871	4
2	25.1662	0.611244	-0.497566	250.046	4.95153	0.961459	0.0889306	135	6	2	25.3728	0.622382	-0.509434	255.207	5.33393	0.960867	0.0889383	323	6	2	25.266	0.637204	-0.51024	255.117	5.5097	0.960261	0.0890691	847	6	2	25.2874	0.640037	-0.511482	258.499	5.57012	0.959183	0.0888118	1497	6	2	25.3799	0.634721	-0.511889	262.86	5.62459	0.95741	0.088201	2170	6
8	26.6214	0.39619	-0.51502	254.29	6.70616	0.90013	0.19615	15	1	8	26.3535	0.441501	-0.523151	247.129	6.62217	0.900453	0.197527	332	3	8	26.3652	0.441544	-0.522762	244.874	6.6197	0.899295	0.203684	713	3	8	26.4793	0.428142	-0.520033	248.018	6.57643	0.89163	0.214006	1072	3	8	26.5028	0.424642	-0.519541	248.275	6.61703	0.87991	0.231379	1701	3
24	27.9447	0.364851	-0.527916	231.352	6.17142	0.852194	0.189263	35	1	24	27.7757	0.381732	-0.525276	215.945	5.885	0.85345	0.191068	257	4	24	27.1626	0.407426	-0.526398	211.543	5.73793	0.852483	0.200831	736	4	24	26.9298	0.415184	-0.525709	215.529	5.60897	0.848062	0.21057	1098	4	24	26.9567	0.410163	-0.523948	216.062	5.621	0.843343	0.216798	1704	4
42	31.3728	0.447335	-0.485758	213.273	5.68132	0.887289	0.281905	77	5	42	31.6705	0.431054	-0.483278	222.477	5.24326	0.889031	0.282353	306	5	42	31.6525	0.421082	-0.481573	229.585	5.09509	0.892514	0.28273	600	5	42	31.7358	0.413256	-0.480834	230.587	4.97244	0.899277	0.274063	1113	5	42	31.7291	0.415149	-0.480824	230.972	4.96318	0.905573	0.262279	1937	5
30	29.7638	0.475734	-0.52766	179.431	6.24538	0.820184	0.483591	60	2	30	29.4729	0.501276	-0.53169	178.053	5.81111	0.816679	0.485478	315	2	30	29.4018	0.512414	-0.531794	179.088	5.6193	0.812166	0.486305	541	2	30	29.4293	0.500773	-0.528812	176.516	5.55865	0.808645	0.486335	1034	2	30	29.4568	0.483285	-0.526	174.558	5.53713	0.807459	0.485817	1557	2
4	30.5183	0.337465	-0.436657	88.0158	3.36124	0.41532	0.469367	79	3	4	31.0984	0.284577	-0.426443	91.6872	3.1215	0.432328	0.470246	268	3	4	32.0574	0.292012	-0.428748	94.0078	3.26863	0.450458	0.47028	420	3	4	31.6052	0.30221	-0.439389	96.886	3.25641	0.463801	0.47026	678	3	4	31.0739	0.319735	-0.454019	101.21	3.38136	0.467555	0.471726	999	3
18	29.1629	0.217069	-0.484355	167.161	6.51932	0.916831	0.113674	65	2	18	29.0675	0.190001	-0.46386	166.89	6.3796	0.906321	0.117153	247	2	18	28.8983	0.176702	-0.455208	163.714	6.06845	0.895955	0.123238	553	3	18	29.1882	0.167385	-0.445423	159.604	6.0325	0.886601	0.129954	1178	6	18	28.8983	0.15998	-0.434348	156.906	6.05333	0.875837	0.137007	2158	6
4	36.4456	0.15913	-0.469916	84.3062	2.5591	0.696934	0.728972	88	4	4	36.3632	0.152489	-0.474201	83.7769	2.85284	0.70114	0.734514	302	4	4	36.1883	0.156913	-0.478085	86.2141	3.20109	0.705871	0.740213	574	4	4	36.0469	0.163144	-0.479916	89.3055	3.26259	0.707809	0.744068	869	6	4	35.9511	0.166534	-0.480211	91.7702	3.18365	0.704609	0.744746	1493	6
0	24.5275	0.723862	-0.530736	238.024	5.79611	0.973621	0.0140246	102	3	0	24.4964	0.730586	-0.530055	241.707	5.76388	0.974363	0.0141836	260	3	0	24.5681	0.730583	-0.529322	240.788	5.4072	0.973243	0.0142689	764	5	0	24.6159	0.731753	-0.528868	240.55	5.32422	0.971578	0.0143958	1416	5	0	24.6732	0.731098	-0.529412	243.344	5.34689	0.972187	0.0145806	2077	5
34	25.3871	0.663261	-0.533479	275.43	4.54906	0.990739	0.03213	89	3	34	25.4487	0.653434	-0.533393	284.093	4.49935	0.98948	0.032997	370	3	34	25.3586	0.65294	-0.532059	286.732	4.61568	0.988255	0.0338286	833	4	34	25.3538	0.6454	-0.531972	291.771	4.80485	0.987375	0.0343787	1340	4	34	25.3515	0.639713	-0.531972	295	4.91847	0.986661	0.034672	1869	4
18	30.6118	0.184704	-0.470781	104.897	5.09945	0.628752	0.325034	10	1	18	29.9352	0.197407	-0.478331	103.493	4.82261	0.628944	0.324704	491	7	18	30.5095	0.188203	-0.468715	105.905	4.89982	0.62992	0.324702	1090	7	18	30.9657	0.178315	-0.461684	108.723	5.16307	0.630736	0.324673	1698	7	18	30.9748	0.179324	-0.465008	111.325	5.29749	0.630068	0.324613	2486	7
10	30.605	0.327629	-0.505976	244.578	4.76292	0.809087	0.245853	21	1	10	29.2193	0.395846	-0.516759	232.387	4.93207	0.808543	0.247598	411	4	10	28.9139	0.407452	-0.517929	233.647	5.01844	0.809316	0.248938	807	4	10	28.72	0.397981	-0.515962	236.889	5.12086	0.810495	0.248485	1379	4	10	28.7519	0.385338	-0.513709	239.927	5.18363	0.811769	0.248734	2316	4
0	25.63	0.523196	-0.537548	277.93	7.58521	0.703415	0.262441	156	4	0	25.7968	0.527367	-0.536455	289.182	6.94662	0.703626	0.262932	398	4	0	25.9138	0.524105	-0.533807	298.6	6.50479	0.703186	0.266624	728	4	0	25.9031	0.526498	-0.532133	301.913	6.33172	0.701909	0.273016	1107	4	0	25.9563	0.519359	-0.530325	303.699	6.31735	0.700015	0.274322	1613	4
12	25.0045	0.774876	-0.49064	82.1044	7.73546	0.90372	0.0441913	117	5	12	25.014	0.775468	-0.490146	87.5485	8.14653	0.904612	0.0441727	456	5	12	24.9426	0.777409	-0.489532	91.531	8.31812	0.906233	0.0441724	948	5	12	24.8711	0.779453	-0.488409	96.1413	8.53931	0.906412	0.0441479	1343	5	12	24.852	0.779611	-0.488095	98.0346	8.5241	0.904222	0.0441929	2109	5
8	24.9021	0.759392	-0.478393	80.8582	10.3092	0.947684	0.0611287	89	3	8	24.7805	0.762268	-0.473598	80.6874	10.7817	0.946852	0.0607496	409	8	8	24.7519	0.764223	-0.472403	84.2347	11.0808	0.946006	0.0603308	836	8	8	24.7495	0.762926	-0.472128	85.7529	10.7985	0.944781	0.059883	1511	8	8	24.7471	0.762741	-0.471139	88.272	10.6812	0.944232	0.0593794	2078	8
0	26.2687	0.630011	-0.485665	16.134	1.32713	0.98339	0.081326	81	5	0	25.8157	0.675834	-0.486636	16.8665	1.70132	0.983004	0.082688	368	5	0	25.4796	0.698601	-0.487419	19.4038	2.42989	0.982167	0.0846475	819	5	0	25.323	0.712668	-0.4845	22.596	3.39892	0.981284	0.0883153	1461	5	0	25.2613	0.720792	-0.482201	24.2036	4.18114	0.980881	0.092363	2322	5
2	25.6117	0.757782	-0.564663	20.6435	6.45832	0.983435	0.0907462	138	5	2	25.425	0.774964	-0.561609	21.9498	6.58338	0.982593	0.0913766	436	5	2	25.4213	0.775519	-0.560923	22.3221	6.32388	0.981664	0.0925506	996	5	2	25.3669	0.779798	-0.56082	25	6.05045	0.980782	0.0937754	1595	5	2	25.3039	0.784532	-0.560639	28.4377	5.89291	0.979956	0.094977	2257	5
0	24.8902	0.787572	-0.519588	141.169	5.48919	0.942358	0.0446013	127	2	0	24.8067	0.7897	-0.518325	146.249	6.18397	0.943021	0.0445874	336	2	0	24.7877	0.789782	-0.517743	147.96	6.69833	0.944042	0.0446679	627	3	0	24.7662	0.789862	-0.517096	147.847	6.84412	0.945159	0.0446955	1062	3	0	24.7471	0.790657	-0.516511	147.327	6.94099	0.945867	0.0446485	1526	3
0	23.6061	0.774269	-0.445224	102.034	13.0417	0.916112	0.0677367	121	2	0	23.6422	0.775288	-0.447501	106.297	11.4246	0.915274	0.0665749	333	2	0	23.7313	0.777053	-0.451273	108.13	10.8929	0.914467	0.0653454	610	2	0	24.2379	0.775664	-0.455886	106.193	10.7458	0.913785	0.0640391	982	2	0	24.4007	0.77314	-0.460112	102.464	10.411	0.913203	0.0626899	1675	8
10	26.87	0.586394	-0.49966	11.529	1.6658	0.97625	0.147891	149	5	10	27.0047	0.600652	-0.507503	15.0617	2.06312	0.975526	0.150703	387	5	10	27.1555	0.587605	-0.510801	18.5779	2.14817	0.974549	0.15469	752	5	10	27.2256	0.579634	-0.511294	20.1312	2.38699	0.973097	0.159478	1361	5	10	27.1883	0.578125	-0.51139	22.0175	2.62087	0.971529	0.164845	1973	5
8	24.8651	0.795728	-0.51836	108.15	6.79064	0.666245	0.0452654	144	3	8	24.8783	0.798249	-0.515649	113.888	6.15065	0.676413	0.045397	401	3	8	24.8067	0.799487	-0.512297	117.296	6.2023	0.687154	0.0454013	722	3	8	24.7257	0.800382	-0.510138	118.976	6.22522	0.698073	0.0452277	1066	3	8	24.6803	0.80105	-0.508883	119.341	6.31225	0.708929	0.0450679	1646	3
14	25.19	0.747466	-0.49149	131.463	9.88279	0.8296	0.104202	112	4	14	25.1876	0.752746	-0.48929	134.994	9.30978	0.829708	0.104788	415	4	14	25.1971	0.754925	-0.488084	136.815	9.35658	0.829575	0.104367	970	4	14	25.1947	0.757151	-0.487371	139.984	9.45969	0.829014	0.10347	1555	4	14	25.1852	0.758929	-0.487544	143.981	9.58892	0.828279	0.102531	2199	4
6	26.2911	0.543351	-0.455103	138.775	9.98361	0.921117	0.11838	102	3	6	25.8984	0.645808	-0.496393	138.26	9.6246	0.91684	0.119316	334	3	6	25.8133	0.67357	-0.499582	139.147	9.55422	0.911791	0.120631	852	7	6	25.7187	0.688763	-0.496372	141.004	9.56002	0.90524	0.120035	1536	7	6	25.6193	0.704511	-0.493712	144.045	9.67288	0.896506	0.118958	2405	7
16	26.727	0.464006	-0.378126	103.124	9.10097	0.886632	0.146402	170	4	16	25.8771	0.732263	-0.484643	108.568	8.87113	0.885737	0.14678	444	4	16	25.7045	0.755895	-0.48589	111.91	8.88605	0.881205	0.148011	887	4	16	25.5388	0.760746	-0.484897	115.033	9.07747	0.874477	0.150442	1540	4	16	25.4529	0.766248	-0.48202	119.002	9.12161	0.867021	0.153187	2011	4
4	28.131	0.532276	-0.519692	26.4033	3.19517	0.918043	0.0396471	136	4	4	27.9569	0.570058	-0.520039	24.0848	3.53336	0.915182	0.040803	448	4	4	28.2074	0.564895	-0.524144	29.5569	3.87293	0.911309	0.0422722	674	4	4	28.314	0.56736	-0.527224	37.2822	4.2882	0.908427	0.0433336	1332	4	4	28.2711	0.577071	-0.531548	40.3013	4.49265	0.90741	0.0439166	1987	4
2	26.3205	0.592922	-0.46898	26.0244	7.26974	0.91731	0.0269186	95	4	2	26.6801	0.64694	-0.515212	29.0855	6.14255	0.917175	0.0280258	391	4	2	27.1742	0.642569	-0.524068	33.8091	5.71762	0.916383	0.0293242	941	4	2	27.6757	0.624888	-0.529675	41.7184	5.81032	0.914164	0.030616	1438	4	2	27.8245	0.615777	-0.532234	48.2042	5.89885	0.91044	0.0320536	2152	4
12	29.5342	0.272503	-0.380539	96	2.83517	0.635773	0.412414	1	1	12	29.8864	0.271352	-0.368822	105.672	3.27151	0.638848	0.412543	94	2	12	29.4949	0.296791	-0.296441	117.812	3.75768	0.689086	0.380941	222	2	12	29.3669	0.314035	-0.0121395	133.892	3.96403	0.679334	0.377727	384	2	12	29.1407	0.336089	0.0204643	134.262	4.15122	0.671496	0.374484	697	5
4	28.0521	0.532376	-0.514515	85.629	2.76841	0.678145	0.415543	70	2	4	28.0763	0.531007	-0.514695	89.5887	2.88079	0.678658	0.4107	150	2	4	27.7391	0.540973	-0.506778	90.8261	3.03726	0.685753	0.402386	309	2	4	27.7049	0.541237	-0.502621	91.2923	3.09051	0.692967	0.391968	576	2	4	27.7396	0.54084	-0.500435	92.9345	3.23881	0.696264	0.381946	729	2
8	26.9918	0.737089	-0.52549	211.871	5.97141	0.934658	0.0658378	179	4	8	26.72	0.756665	-0.518325	221.205	6.04852	0.933928	0.0657764	483	4	8	26.666	0.759044	-0.517434	225.597	5.99009	0.932873	0.0658096	964	4	8	26.5627	0.760611	-0.516588	230.181	6.09191	0.931737	0.0657593	1598	4	8	26.504	0.761228	-0.515611	234.456	6.14437	0.930685	0.0651899	2163	4
10	23.1099	0.80255	-0.51778	229.593	5.23125	0.519568	0.18945	36	1	10	23.2239	0.795946	-0.518539	228.512	4.7645	0.527884	0.191713	162	1	10	23.3573	0.789441	-0.519836	222.251	4.58882	0.537889	0.193752	514	2	10	23.4513	0.785439	-0.521165	216.484	4.70666	0.551016	0.195423	1012	3	10	23.5452	0.782453	-0.522046	211.132	4.7046	0.565488	0.196578	1382	3
12	23.5808	0.78555	-0.524887	510.504	6.32623	0.716818	0.0367855	111	2	12	23.1523	0.792087	-0.519916	519.494	8.31931	0.717986	0.0358152	338	3	12	23.1403	0.79144	-0.519901	525.678	8.77736	0.719928	0.0346092	599	3	12	23.2394	0.787021	-0.521739	532.063	8.93626	0.722494	0.033317	861	3	12	23.3167	0.783417	-0.521357	537.158	8.70146	0.727229	0.0319885	1469	3
4	26.0117	0.731723	-0.54126	392.355	5.83359	0.931032	0.0101469	80	4	4	26.1556	0.72631	-0.543943	394.573	5.93304	0.929194	0.0100981	375	4	4	26.0542	0.72802	-0.543602	400.93	5.94365	0.924493	0.0100652	689	4	4	26.007	0.727048	-0.541705	408.442	6.19051	0.919003	0.0102186	1128	4	4	25.9527	0.727402	-0.540583	413.72	6.21995	0.913721	0.0107962	1839	5
4	25.5412	0.703953	-0.464457	139.126	6.33474	0.975059	0.0434926	127	6	4	25.285	0.723467	-0.463796	138.257	6.78667	0.973169	0.0439167	541	6	4	25.2446	0.727489	-0.463006	141.765	7.32144	0.970985	0.0444336	881	6	4	25.2019	0.73049	-0.464029	144.074	7.44624	0.968762	0.0450116	1344	6	4	25.171	0.732512	-0.464922	146.021	7.38051	0.966466	0.0457691	1925	6
0	25.5028	0.712639	-0.484622	216.844	7.67286	0.899924	0.0496595	97	2	0	25.1481	0.73681	-0.483517	218.328	8.52875	0.902152	0.0490198	284	3	0	24.9228	0.744129	-0.481735	215.838	8.72253	0.904745	0.048405	712	3	0	24.8451	0.749438	-0.480496	215.646	9.02253	0.907424	0.0481633	1162	3	0	24.7807	0.752738	-0.479643	213.925	9.38353	0.909773	0.0480776	1787	3
12	24.6875	0.751799	-0.512935	184.499	7.11926	0.838527	0.0338793	114	2	12	24.4605	0.762802	-0.51426	185.923	7.66041	0.839904	0.0336991	428	3	12	24.3971	0.764194	-0.513772	187.369	7.79508	0.840961	0.0334154	958	4	12	24.3768	0.762702	-0.510064	189.288	7.76117	0.843565	0.0331578	1455	4	12	24.3912	0.759276	-0.504308	192.069	7.90251	0.848036	0.0327208	2268	4
2	24.9428	0.780282	-0.488674	187.657	9.63682	0.814084	0.0552855	105	3	2	24.9491	0.78076	-0.488456	192.339	10.2265	0.81907	0.055463	366	3	2	24.9281	0.783184	-0.490501	199.501	11.1275	0.826447	0.0560651	701	3	2	24.92	0.784418	-0.493742	208.252	12.3374	0.834391	0.056672	1031	3	2	24.9645	0.781719	-0.497618	208.868	11.9307	0.842951	0.0573992	1682	3
2	24.6724	0.78055	-0.496184	205.607	8.01034	0.893648	0.0552126	73	2	2	24.6069	0.780691	-0.494248	203.223	8.25501	0.894043	0.0553885	267	2	2	24.5469	0.781904	-0.494397	202.547	8.49537	0.895159	0.0557352	653	3	2	24.5555	0.780271	-0.494479	203.045	8.72104	0.897928	0.0558946	1167	3	2	24.5328	0.780436	-0.493492	202.922	8.93449	0.90171	0.0557771	1625	3
2	24.5179	0.763881	-0.474971	130.157	5.71142	0.962093	0.0607862	65	2	2	24.4533	0.769278	-0.475012	135.233	6.49836	0.961421	0.0607298	272	2	2	24.3864	0.772499	-0.475703	137.198	6.55797	0.960696	0.0608162	470	3	2	24.3624	0.775067	-0.478642	135.795	6.64956	0.959961	0.0610567	788	3	2	24.3577	0.777372	-0.482135	132.954	6.58938	0.95923	0.061456	1856	7
14	25.0568	0.780147	-0.509282	110.759	4.71024	0.798746	0.0530134	61	1	14	25.0735	0.779232	-0.508376	109.7	4.90756	0.798828	0.0527259	198	2	14	25.0759	0.778026	-0.506893	108.624	4.85702	0.800542	0.0513581	423	2	14	25.0616	0.777842	-0.506234	105.24	4.87432	0.805316	0.0496458	820	2	14	25.0235	0.77852	-0.505842	100.743	4.83933	0.811345	0.0478511	1630	2
4	25.4511	0.753291	-0.514243	229.747	6.00596	0.911396	0.00941836	63	2	4	25.1377	0.774116	-0.512677	232.579	6.45608	0.913277	0.00944843	293	3	4	25.0901	0.776014	-0.512652	231.451	6.48493	0.915325	0.00948455	665	3	4	25.1139	0.775079	-0.51374	230.748	6.46607	0.917072	0.0095976	1113	3	4	25.0996	0.774441	-0.512555	228.51	6.49474	0.917852	0.00977522	1760	3
4	28.2051	0.443728	-0.475399	19.9612	3.51779	0.904722	0.0490455	128	4	4	28.4274	0.455598	-0.48891	22.0282	3.36824	0.906028	0.0490455	577	4	4	28.1634	0.501571	-0.499832	23.1056	3.48965	0.907733	0.0489179	1076	5	4	27.8896	0.548867	-0.510026	25.1635	3.55855	0.909978	0.0488435	1682	5	4	28.3001	0.545198	-0.516168	27.7365	3.70011	0.912823	0.0487418	2597	5
8	25.1092	0.731767	-0.46638	125.523	5.0366	0.982719	0.0321177	76	2	8	24.864	0.743184	-0.463339	123.581	5.23241	0.982345	0.0324461	389	6	8	24.8091	0.745935	-0.462474	126.126	5.39408	0.980925	0.0331595	884	6	8	24.8187	0.745028	-0.463359	127.858	5.48332	0.979098	0.034	1602	6	8	24.8163	0.746277	-0.464985	128.634	5.47744	0.97711	0.0347375	2285	6
2	28.3591	0.574007	-0.545643	45.3644	3.11388	0.92875	0.12382	69	5	2	28.4158	0.569847	-0.539793	43.5087	2.82506	0.92886	0.122904	359	5	2	28.536	0.564687	-0.536534	44.9683	2.69062	0.929341	0.121642	655	5	2	28.4921	0.580766	-0.534959	45.9731	2.90027	0.930419	0.120607	1377	6	2	28.4644	0.589189	-0.534562	46.9709	3.14015	0.931582	0.11787	1872	6
10	28.2816	0.590358	-0.543345	37.5899	4.81452	0.93897	0.0850476	140	6	10	28.5014	0.571686	-0.539632	43.4724	4.79476	0.939308	0.0837523	380	6	10	28.4551	0.570324	-0.536014	46.6086	4.66707	0.940099	0.0812047	707	6	10	28.5014	0.557104	-0.532924	48.9901	4.83183	0.941044	0.0777077	1041	6	10	28.4436	0.560933	-0.531745	50.5093	5.02018	0.942	0.0738718	1498	6
4	30.5073	0.262897	-0.448162	10.9974	3.73792	0.954073	0.154235	76	5	4	30.5755	0.266965	-0.45673	12.6302	3.88222	0.954213	0.154724	317	5	4	30.7299	0.268928	-0.460266	14.3273	4.20999	0.954644	0.1537	812	5	4	30.9363	0.270061	-0.46024	16.0892	4.29877	0.955221	0.151819	1364	5	4	31.1038	0.272913	-0.457321	17.883	4.38567	0.955395	0.151688	2159	5
4	27.1205	0.531935	-0.494798	10.9556	3.30277	0.739468	0.174622	111	4	4	27.1275	0.56105	-0.498911	10.5718	2.90882	0.73996	0.174967	626	5	4	27.4264	0.568856	-0.502472	10.6374	2.86212	0.741435	0.17553	1609	5	4	27.6594	0.579344	-0.50478	11.2421	3.06632	0.746359	0.176241	2538	5	4	27.9012	0.575188	-0.506977	12.0001	3.25119	0.752031	0.177251	3656	6
8	29.2962	0.342887	-0.472396	68.4321	4.20152	0.97703	0.00841608	32	2	8	29.3811	0.33799	-0.477622	67.8033	4.24093	0.976991	0.00842569	293	3	8	29.3949	0.359545	-0.48664	68.1869	4.3795	0.976731	0.00856675	818	3	8	29.3651	0.381399	-0.497571	70.0409	4.69752	0.975965	0.00906693	1228	3	8	29.2181	0.403981	-0.506965	71.4863	4.95974	0.97492	0.0097458	2053	3
10	35.1341	0.160841	-0.488143	88.3005	3.45135	0.654975	0.868254	27	1	10	34.8818	0.175212	-0.49794	86.6493	3.58906	0.654549	0.86895	357	7	10	34.7763	0.183412	-0.503855	87.0287	3.7298	0.653228	0.87204	806	7	10	35.0223	0.176566	-0.501573	88.5571	3.75952	0.648181	0.878169	1507	7	10	35.4121	0.16866	-0.498838	91.0625	3.78284	0.642177	0.885167	2138	7
6	38.4574	0.147497	-0.48143	101.038	3.54743	0.292217	0.871506	64	1	6	38.2029	0.156725	-0.485743	98.5285	3.59839	0.29147	0.870615	310	2	6	38.2585	0.160849	-0.489304	97.008	3.65873	0.290339	0.871836	525	3	6	38.2778	0.160053	-0.493116	96.8741	3.66881	0.29029	0.877573	760	3	6	38.1772	0.161333	-0.49795	96.6418	3.65497	0.289456	0.883825	1071	3
20	31.8573	0.191733	-0.514707	261.938	4.38514	0.721442	0.391886	100	4	20	31.8112	0.19607	-0.519388	267.557	4.25764	0.710168	0.392608	296	4	20	32.0326	0.195397	-0.514706	269.164	4.17062	0.69479	0.392568	743	4	20	32.2346	0.192612	-0.511412	274.9	4.10282	0.678814	0.392769	1166	4	20	32.2032	0.192417	-0.509842	278.323	3.99282	0.663698	0.393293	2031	4
4	32.6521	0.199368	-0.517298	216.097	5.35944	0.908884	0.279823	94	3	4	32.3422	0.214805	-0.51962	217.206	5.16135	0.90472	0.266778	456	3	4	32.6242	0.210008	-0.512374	223.452	5.05957	0.89804	0.253638	729	3	4	32.7716	0.205068	-0.506592	228.638	5.00575	0.891307	0.241828	1136	3	4	32.8498	0.199968	-0.501362	231.737	5.07001	0.884973	0.233085	1624	3
12	33.4153	0.183776	-0.518776	189.171	5.64712	0.849614	0.240737	133	3	12	32.7359	0.195622	-0.519726	192.282	5.35229	0.854366	0.236596	417	3	12	33.1262	0.188811	-0.508636	198.626	5.19933	0.860113	0.231606	784	3	12	33.3242	0.186181	-0.502494	201.796	5.22418	0.867409	0.225942	1263	3	12	33.2864	0.186029	-0.499372	204.922	5.39852	0.867888	0.222149	1863	3
2	34.8708	0.314839	-0.519355	146.981	3.78166	0.910456	0.793737	117	3	2	35.0727	0.324796	-0.523286	150.538	3.49039	0.906523	0.796822	426	3	2	34.9103	0.328668	-0.525019	155.574	3.30924	0.902391	0.797724	605	3	2	34.6994	0.330376	-0.524125	156.291	3.24856	0.898086	0.798724	1061	3	2	34.5586	0.330749	-0.524492	155.823	3.22358	0.893507	0.799549	1795	4
0	36.3762	0.276291	-0.515415	157.691	3.29934	0.941616	0.804433	0	0	0	35.5476	0.276356	-0.517518	152.477	3.24129	0.941887	0.804181	185	1	0	35.0946	0.277453	-0.513875	148.255	3.23774	0.941961	0.80474	451	2	0	34.5344	0.28481	-0.511278	144.543	3.25099	0.940169	0.807711	901	3	0	34.3449	0.284922	-0.508475	140.776	3.29045	0.936502	0.812517	1769	3
4	34.3184	0.303252	-0.520803	155.162	3.59233	0.856966	0.914072	93	2	4	34.4837	0.303907	-0.521541	157.949	3.57472	0.857058	0.913724	376	3	4	34.1948	0.304014	-0.521088	160.889	3.38183	0.856228	0.913349	642	3	4	34.144	0.301818	-0.519976	162.849	3.33701	0.854779	0.913014	1008	3	4	34.1374	0.304253	-0.520529	162.47	3.37722	0.853647	0.912535	1414	3
0	35.9075	0.270306	-0.515861	205.526	3.72798	0.97635	0.807253	0	0	0	35.2772	0.294492	-0.518171	198.514	3.67926	0.976369	0.809704	165	2	0	34.9128	0.302607	-0.518771	195.752	3.62418	0.976361	0.812284	471	3	0	34.4951	0.309777	-0.518133	196.014	3.57103	0.976412	0.814865	911	3	0	34.3124	0.312922	-0.515444	196.185	3.64074	0.976071	0.816989	1265	3
12	35.4656	0.225392	-0.487425	97	3.22613	0.721646	0.967497	89	7	12	34.761	0.264726	-0.506952	95.965	3.52823	0.721533	0.967532	238	7	12	34.4698	0.27682	-0.511539	96.2276	3.64128	0.72344	0.967563	812	7	12	34.38	0.281164	-0.513138	96.6981	3.65134	0.725034	0.967592	1422	7	12	34.0299	0.286367	-0.515829	97.9544	3.73559	0.724273	0.967689	2253	7
0	35.6394	0.177197	-0.460187	95.3714	2.32414	0.772703	0.677054	2	1	0	35.9577	0.174605	-0.465036	93.2382	2.29166	0.773669	0.679053	110	3	0	36.0491	0.173399	-0.464741	92.1264	2.28874	0.770592	0.681065	371	3	0	36.1666	0.171466	-0.463667	93.032	2.33416	0.768202	0.684096	668	3	0	36.3773	0.167916	-0.460632	94.2405	2.47092	0.767436	0.694386	924	3
8	31.0834	0.503628	-0.517917	186.152	5.44073	0.965158	0.665019	101	2	8	31.3239	0.513403	-0.529353	189.676	4.72648	0.965179	0.675986	230	2	8	31.4706	0.511136	-0.529152	189.152	4.58996	0.964282	0.691317	568	3	8	31.4193	0.517039	-0.529551	187.33	4.59993	0.962482	0.707069	1044	3	8	31.3881	0.516563	-0.528566	186.458	4.5881	0.960528	0.722143	1526	3
10	32.0607	0.256005	-0.502179	294.755	3.59112	0.719657	0.436699	171	4	10	32.3243	0.238573	-0.49168	303.845	3.72111	0.724072	0.434519	382	4	10	32.396	0.237493	-0.490576	310.487	3.71045	0.731383	0.430636	606	4	10	32.3601	0.238011	-0.490177	312.972	3.71866	0.740418	0.425739	1005	4	10	32.4027	0.237157	-0.489377	312	3.73196	0.749154	0.420132	1592	4
10	34.823	0.336564	-0.501532	143.864	3.97094	0.885188	0.982163	107	4	10	34.2402	0.350991	-0.500432	143.743	4.06044	0.8877	0.982051	436	4	10	34.669	0.34425	-0.500022	145.468	4.04954	0.891354	0.981882	1003	4	10	35.0484	0.334569	-0.500264	149.08	3.96223	0.889013	0.981603	1422	4	10	35.1116	0.332608	-0.499487	151.791	3.93719	0.884254	0.980857	1996	4
38	30.4458	0.567438	-0.514437	106.655	3.50458	0.877297	0.757878	53	2	38	30.3381	0.569571	-0.515285	106.703	3.80032	0.885591	0.762974	191	3	38	30.2201	0.569753	-0.516505	106.639	4.09467	0.893014	0.769763	454	3	38	30.2331	0.567423	-0.517276	111.003	4.08378	0.896363	0.777249	763	3	38	30.3299	0.560841	-0.517857	114.969	4.02234	0.897199	0.785512	1133	3
0	30.5105	0.555078	-0.530774	185.171	4.69035	0.977811	0.918055	61	2	0	30.6419	0.536249	-0.530829	185.815	4.65885	0.977636	0.918503	314	2	0	30.7825	0.51525	-0.529003	190.825	4.70853	0.97746	0.919414	615	2	0	30.8694	0.507651	-0.52847	191.957	4.64752	0.977268	0.920585	1015	3	0	30.8963	0.503487	-0.527633	190.956	4.63277	0.977151	0.921961	1549	3
0	33.6698	0.350661	-0.527465	187.851	3.61087	0.981483	0.921539	67	2	0	33.036	0.377101	-0.532007	185.311	3.763	0.981418	0.921546	252	2	0	32.8298	0.378027	-0.530061	183.994	3.90882	0.98131	0.921783	618	3	0	32.8129	0.378756	-0.529003	185.009	3.91251	0.980913	0.922245	1158	3	0	32.8789	0.376614	-0.525988	187.245	3.89002	0.980458	0.923078	1534	3
4	33.4836	0.336792	-0.500315	154.736	3.26223	0.959993	0.89059	69	2	4	33.0407	0.344958	-0.50438	152.956	3.18397	0.960879	0.891152	309	3	4	33.0526	0.343302	-0.50696	153.682	3.26709	0.962341	0.89213	621	3	4	32.9625	0.345257	-0.509517	156.49	3.2469	0.963779	0.893498	961	3	4	32.7937	0.346199	-0.51243	156.288	3.25599	0.964533	0.895527	1580	3
8	30.0688	0.561903	-0.498186	142.964	4.07699	0.982368	0.807661	108	3	8	29.9332	0.563373	-0.505361	145.594	4.12546	0.98252	0.807926	360	3	8	30.0264	0.56611	-0.504334	149.249	4.21105	0.98275	0.808366	744	3	8	29.9908	0.569174	-0.503398	153.351	4.323	0.983056	0.809647	1305	4	8	30.0233	0.568713	-0.502837	157.55	4.33258	0.983482	0.813715	1781	4
0	32.3064	0.338011	-0.505785	102.312	3.29395	0.885199	0.65309	49	6	0	32.1842	0.345106	-0.512616	102.072	3.25725	0.884455	0.654449	392	6	0	32.2301	0.34121	-0.511905	102.547	3.22728	0.88443	0.655583	1026	7	0	32.3265	0.336476	-0.51201	103.979	3.24159	0.884404	0.656455	1537	7	0	32.4273	0.333525	-0.513418	104.811	3.22071	0.883708	0.657011	2357	7
0	35.4908	0.306867	-0.532365	152.878	3.57409	0.934822	0.780042	136	3	0	35.318	0.312074	-0.534828	153.819	3.73537	0.933965	0.791628	414	3	0	35.1604	0.321274	-0.536487	157.332	3.79976	0.932901	0.805017	756	3	0	34.9367	0.33317	-0.537944	160.1	3.7466	0.931748	0.81883	1370	3	0	34.7214	0.340884	-0.539168	162.221	3.71929	0.931308	0.832655	2142	4
0	33.473	0.335874	-0.517836	113.79	3.03617	0.842999	0.866047	85	2	0	33.4553	0.334587	-0.512612	113.711	3.33379	0.839256	0.864709	375	2	0	33.5662	0.331773	-0.507543	113.869	3.40756	0.834866	0.863777	623	2	0	33.433	0.338821	-0.506488	113.675	3.45057	0.827204	0.863379	1313	2	0	33.3553	0.340044	-0.507699	113.368	3.51501	0.816221	0.863335	2552	7
2	36.2263	0.286818	-0.512154	239.551	3.35617	0.942665	0.818759	60	1	2	35.7266	0.308778	-0.515686	236.154	3.34302	0.942976	0.818225	164	2	2	34.963	0.324656	-0.517787	232.239	3.2185	0.942354	0.819872	390	2	2	34.5322	0.325901	-0.518672	227.235	3.24259	0.941075	0.82251	1024	3	2	34.3096	0.32946	-0.519311	225.505	3.24444	0.939497	0.826081	1642	3
0	34.5145	0.270215	-0.514697	189.253	3.8776	0.971852	0.749541	104	2	0	34.862	0.266783	-0.510753	192.014	3.94027	0.971917	0.750881	266	3	0	34.9828	0.265594	-0.509865	190.965	3.98485	0.971928	0.753124	654	3	0	34.7566	0.26778	-0.514855	192.095	3.96687	0.97186	0.755951	1178	3	0	34.618	0.269885	-0.517756	192.249	4.0004	0.971715	0.759882	1780	3
4	34.0402	0.225312	-0.500861	193.517	3.7964	0.790322	0.960303	31	1	4	34.0136	0.238123	-0.502373	188.122	3.4245	0.789283	0.960188	289	2	4	33.7702	0.262836	-0.498017	185.628	3.3578	0.788534	0.960064	865	3	4	33.4775	0.278711	-0.497891	185.112	3.36172	0.78861	0.959961	1608	4	4	33.3708	0.27808	-0.497457	185.585	3.36704	0.789192	0.959886	2317	4
0	33.6816	0.227425	-0.498262	184.744	3.08557	0.772618	0.957565	58	3	0	33.5685	0.235774	-0.49649	181.532	3.07205	0.772592	0.957796	408	3	0	33.5729	0.241496	-0.497213	181.395	3.09565	0.772686	0.958167	871	4	0	33.5418	0.247431	-0.494719	182.307	3.1107	0.773228	0.958591	1469	4	0	33.5374	0.253527	-0.495149	183.153	3.1525	0.775105	0.958954	2220	4
0	34.6996	0.279584	-0.509534	182.847	3.6649	0.979724	0.627277	11	1	0	33.9433	0.280419	-0.517636	180.608	3.40401	0.979935	0.631003	291	5	0	33.816	0.273589	-0.515099	177.645	3.06595	0.980726	0.645323	905	5	0	33.5998	0.273996	-0.513762	176.045	3.09597	0.981729	0.664753	1590	5	0	33.7144	0.278158	-0.512118	177.747	3.23249	0.982876	0.685958	2396	5
2	34.8884	0.256615	-0.522547	201.234	3.85949	0.975261	0.781371	11	1	2	34.8324	0.263024	-0.522098	196.339	3.48586	0.975591	0.783834	331	4	2	34.8313	0.258407	-0.520436	198.47	3.41722	0.975436	0.789299	598	4	2	34.8873	0.262945	-0.523047	198.047	3.35716	0.975192	0.79716	868	4	2	34.8335	0.266719	-0.524741	195.444	3.45239	0.97502	0.806734	1870	4
0	36.3469	0.248858	-0.497787	246.971	3.32758	0.944506	0.860933	35	1	0	35.4821	0.289187	-0.499625	244.616	3.4652	0.943031	0.840796	159	1	0	35.0661	0.289651	-0.499144	246.005	3.47209	0.942561	0.843791	334	2	0	34.6355	0.289822	-0.49678	248.502	3.49739	0.941949	0.847268	510	2	0	34.4226	0.289518	-0.49773	250.155	3.49753	0.941389	0.847972	787	6
4	33.1072	0.218268	-0.485492	309.004	3.77334	0.965265	0.64958	21	1	4	33.1807	0.236368	-0.494089	309.009	3.68234	0.965304	0.649308	139	2	4	33.4841	0.245852	-0.498003	307.45	3.66818	0.965388	0.648222	382	3	4	33.5385	0.248393	-0.498228	305.082	3.67581	0.965775	0.643268	730	3	4	33.7148	0.249253	-0.49788	303.393	3.65315	0.966235	0.642504	1377	3
0	32.2144	0.284269	-0.493973	267.523	3.42657	0.959344	0.516636	133	4	0	33.0393	0.283607	-0.497753	272.549	3.32218	0.960074	0.512226	360	4	0	33.2975	0.288522	-0.498854	276.149	3.39641	0.960824	0.508856	726	4	0	33.3397	0.292668	-0.501683	279.049	3.45285	0.961577	0.504153	1066	4	0	33.3597	0.295961	-0.503302	281.706	3.45088	0.962266	0.49897	1654	4
0	30.622	0.388707	-0.528161	295.79	3.45361	0.956007	0.646626	66	2	0	31.2034	0.362685	-0.525957	295.636	3.37299	0.953755	0.642725	260	2	0	31.4676	0.347272	-0.522987	295.821	3.45507	0.950824	0.63758	547	4	0	31.8888	0.333784	-0.518703	294.191	3.49223	0.94724	0.635668	1093	4	0	32.2907	0.323127	-0.514673	293.607	3.46743	0.943236	0.635807	1610	4
2	31.5804	0.330709	-0.526044	323.981	3.21148	0.983546	0.734756	163	3	2	31.0054	0.378136	-0.539394	328.568	3.27642	0.983588	0.734587	395	3	2	30.8048	0.374531	-0.535326	334.919	3.13164	0.983553	0.735002	552	3	2	30.697	0.369351	-0.5331	336.481	3.1093	0.982866	0.737699	851	3	2	30.6084	0.363425	-0.531646	333.234	3.14143	0.982064	0.740881	1574	3
16	22.0577	0.759524	-0.473173	191.68	8.63704	0.83695	0.0202086	129	2	16	22.1029	0.761212	-0.471766	195.212	7.92707	0.837727	0.0204117	340	2	16	22.054	0.769729	-0.474403	195.268	8.04341	0.836141	0.0207846	622	2	16	22.0235	0.772525	-0.47233	191.453	7.95301	0.831151	0.0212121	1283	5	16	22.0076	0.77303	-0.471509	187.665	8.00736	0.82342	0.0216813	2042	5
38	21.8072	0.703051	-0.480971	148.433	6.47729	0.936195	0.0291257	143	7	38	21.7068	0.740148	-0.486077	151.07	6.51648	0.9344	0.0292507	443	7	38	21.5769	0.760174	-0.487016	155.722	6.80715	0.931677	0.0294152	853	7	38	21.5377	0.769883	-0.487375	160.011	7.17057	0.928693	0.0295616	1323	7	38	21.5107	0.773621	-0.486601	163.506	7.39136	0.924696	0.0297776	2161	7
2	24.4327	0.70288	-0.462155	36.7637	5.78569	0.871379	0.0581315	59	3	2	23.8588	0.747889	-0.460971	34.7171	5.5491	0.871263	0.0588121	342	3	2	23.5908	0.76571	-0.459359	34.5332	5.40296	0.870504	0.0597042	808	3	2	23.5203	0.772957	-0.459158	34.0673	5.02667	0.869362	0.0606018	1330	3	2	23.5044	0.773545	-0.458281	32.9357	4.61362	0.868496	0.0615003	1876	3
10	25.5491	0.602877	-0.460642	30.6673	8.01135	0.881083	0.0635725	69	1	10	24.5735	0.694586	-0.462116	34.038	7.71179	0.882577	0.0628281	221	1	10	23.9014	0.744305	-0.459774	34.1527	5.87221	0.884151	0.0618664	917	3	10	23.6145	0.761371	-0.45764	34.886	5.20857	0.88187	0.061884	1426	3	10	23.5439	0.768892	-0.455736	35.6649	4.90148	0.876046	0.0624803	1909	3
20	23.4562	0.757262	-0.470533	148.526	7.50689	0.850693	0.124293	122	4	20	23.4895	0.765704	-0.476474	153.775	7.23495	0.849088	0.124181	371	4	20	23.4666	0.767746	-0.476473	155.309	7.24065	0.848238	0.124053	763	4	20	23.4442	0.769036	-0.476874	156.378	7.29093	0.848612	0.123895	1505	4	20	23.3953	0.770241	-0.476777	158.729	7.3285	0.847117	0.123621	2434	4
8	23.9953	0.764604	-0.480433	177.006	10.5449	0.835051	0.31985	154	3	8	23.881	0.772935	-0.476107	186.606	11.7972	0.836927	0.31914	277	3	8	23.8081	0.775782	-0.473781	184.892	11.2267	0.840774	0.316589	537	3	8	23.7251	0.776519	-0.473182	182.337	10.9683	0.84571	0.313209	1209	3	8	23.6515	0.777367	-0.472246	183.232	11.236	0.851014	0.307085	1791	3
30	22.3905	0.775573	-0.51941	84.5153	7.78157	0.744801	0.0272483	123	7	30	22.3637	0.786233	-0.517553	84.7265	8.12246	0.752019	0.0270865	427	7	30	22.2541	0.794446	-0.51477	91.8717	8.85333	0.759689	0.027015	762	7	30	22.1639	0.797793	-0.51145	95.5094	9.32829	0.768	0.0268941	1271	7	30	22.054	0.801373	-0.508027	99.6386	9.59764	0.778464	0.0266732	2147	7
8	26.3982	0.643797	-0.497062	23.8682	6.18559	0.950513	0.0981923	73	2	8	26.1768	0.672869	-0.494401	21.7815	6.23656	0.948817	0.0998239	218	3	8	26.0235	0.694099	-0.49117	20.6621	6.34461	0.946291	0.101132	665	4	8	25.8736	0.708448	-0.488558	20.48	6.46295	0.94362	0.102438	1111	4	8	25.7944	0.711574	-0.486398	21.0924	6.68577	0.940808	0.10356	1600	4
16	22.0974	0.760395	-0.470398	160.114	9.11473	0.751595	0.00730556	164	2	16	22.1907	0.76362	-0.472138	164.491	9.34809	0.754113	0.00731643	395	3	16	22.2212	0.764634	-0.473568	167.316	9.48309	0.757636	0.00736902	632	3	16	22.2126	0.765206	-0.47492	165.047	9.23698	0.762616	0.0075446	1637	6	16	22.248	0.764913	-0.476297	164.874	9.02319	0.766694	0.00779262	2470	6
20	23.1572	0.698035	-0.487358	165.078	7.96225	0.848057	0.0153877	153	6	20	22.8957	0.756367	-0.485288	174.988	8.14444	0.836347	0.0157887	374	6	20	22.8084	0.764814	-0.483813	178.131	8.23154	0.823328	0.0162251	979	6	20	22.7745	0.76704	-0.482656	182.793	8.3977	0.809687	0.0165344	1511	6	20	22.7429	0.768605	-0.481446	186.398	8.39888	0.79651	0.0169476	2094	6
0	25.209	0.705838	-0.517041	43.1037	9.35975	0.961719	0.122119	63	2	0	24.9045	0.726031	-0.513522	45.0516	9.68237	0.962851	0.121185	295	5	0	24.6899	0.742298	-0.509748	48.2788	10.1979	0.960097	0.120894	656	5	0	24.5442	0.7497	-0.506511	49.5091	10.0742	0.957285	0.121207	1268	5	0	24.384	0.755281	-0.503266	50.6758	9.90382	0.953573	0.121666	1974	5
4	23.2055	0.77853	-0.517908	112.083	10.1215	0.874107	0.0115989	120	3	4	23.191	0.782691	-0.519651	132.222	11.0154	0.873992	0.0119945	354	3	4	23.2708	0.780533	-0.521876	135.258	10.9016	0.875257	0.0126402	587	3	4	23.1741	0.780855	-0.522055	135.983	11.1461	0.877982	0.0132954	1109	3	4	23.0943	0.782369	-0.52164	137.272	11.1757	0.879076	0.0141593	1739	3
4	22.1809	0.751638	-0.487666	151.063	13.6399	0.725788	0.00777182	152	2	4	22.1931	0.753022	-0.487794	152.262	13.8821	0.726192	0.00771141	393	2	4	22.1248	0.757027	-0.485714	149.742	13.417	0.728072	0.00752817	861	4	4	22.0345	0.762588	-0.48331	151.175	13.1323	0.731706	0.00725626	1252	4	4	22.0101	0.764288	-0.481889	152.022	13.2435	0.740817	0.00690305	1837	4
2	25.127	0.697698	-0.482214	41.6484	7.07839	0.843531	0.104098	115	8	2	24.7495	0.731922	-0.477425	46.3006	7.57234	0.837733	0.106516	469	8	2	24.7209	0.737042	-0.473043	50.1654	7.89158	0.831615	0.10901	934	8	2	24.6803	0.737086	-0.468628	53.6344	8.12145	0.825503	0.110922	1277	8	2	24.6111	0.740436	-0.465077	55.4063	8.36157	0.819386	0.111439	2114	8
4	26.0277	0.704824	-0.496951	13.7718	6.77128	0.926985	0.103226	121	4	4	25.8452	0.721335	-0.493318	18.5839	7.64974	0.927175	0.103298	273	4	4	25.6833	0.730479	-0.490102	21.6301	7.96746	0.927739	0.103128	677	4	4	25.6406	0.730435	-0.488597	23.9049	8.19289	0.92835	0.104046	1183	4	4	25.6075	0.729866	-0.48738	24.6885	8.1832	0.927807	0.104239	1873	8
4	31.9108	0.433374	-0.487252	106.669	4.5809	0.829174	0.795213	14	1	4	31.5072	0.467916	-0.505382	113.186	4.24457	0.815567	0.802347	46	1	4	31.0901	0.496113	-0.510495	109.327	4.22415	0.803122	0.808648	392	2	4	30.977	0.510021	-0.513836	108.961	4.25311	0.790662	0.812847	703	3	4	30.8245	0.520041	-0.516136	108.482	4.23539	0.776078	0.817238	1218	3
6	25.1483	0.588759	-0.382241	99.6006	3.5223	0.975154	0.0663018	40	1	6	24.5045	0.679075	-0.400826	107.91	3.96645	0.976261	0.0640695	134	1	6	24.2093	0.685511	-0.413042	124.234	4.50135	0.976951	0.0629266	204	1	6	24.0662	0.69246	-0.384912	150.202	4.78953	0.976953	0.0627195	249	1	6	24.0006	0.694676	-0.365964	150.649	4.58837	0.976713	0.0628126	436	1
0	23.6076	0.652219	-0.451947	77.9469	3.20741	0.843427	0.606488	106	3	0	23.3852	0.695602	-0.487795	80.1996	3.19325	0.839941	0.605519	489	3	0	23.2135	0.734946	-0.515072	88.9705	3.51374	0.83792	0.598366	846	3	0	22.973	0.748834	-0.517903	100.802	3.69845	0.837019	0.558178	1452	3	0	22.8653	0.75606	-0.503675	107.678	3.87579	0.837167	0.519981	1999	3
20	27.8677	0.513955	-0.376613	100.275	5.2146	0.950107	0.473945	0	0	20	27.3833	0.523025	-0.392614	98.2956	3.84177	0.949547	0.476237	56	2	20	27.1307	0.52601	-0.417769	96.0382	3.36934	0.948093	0.47947	321	2	20	27.2516	0.531575	-0.429691	99.0992	3.59172	0.946946	0.483363	695	2	20	27.2433	0.548532	-0.435122	104.396	3.68492	0.945814	0.488035	940	2

## Sheet: sth_fup_pop_mask
sth_fup_pop_mask_1000										sth_fup_pop_mask_2000										sth_fup_pop_mask_3000										sth_fup_pop_mask_4000										sth_fup_pop_mask_5000
sth_fup	lst	ndvi	mndwi	elev	slope	wat	san	streams	str_order	sth_fup	lst	ndvi	mndwi	elev	slope	wat	san	streams	str_order	sth_fup	lst	ndvi	mndwi	elev	slope	wat	san	streams	str_order	sth_fup	lst	ndvi	mndwi	elev	slope	wat	san	streams	str_order	sth_fup	lst	ndvi	mndwi	elev	slope	wat	san	streams	str_order
0	25.3847	0.717454	-0.468076	142.075	6.31134	0.972586	0.0396289	132	3	0	24.9973	0.744893	-0.464378	148.025	6.10532	0.97261	0.0396204	364	3	0	24.9068	0.750216	-0.463877	150.842	6.49006	0.972612	0.0395054	689	3	0	24.8783	0.751782	-0.463305	152.489	6.71256	0.972451	0.039457	1390	4	0	24.8163	0.75506	-0.462737	153.92	6.92842	0.972053	0.0399053	2007	4
14	22.0974	0.810044	-0.5139	365.006	12.394	0.974957	0.0315374	31	2	14	22.3988	0.803542	-0.528879	355.001	14.0317	0.974849	0.0323673	133	2	14	22.4874	0.799896	-0.549748	326.488	12.804	0.974691	0.0353156	365	2	14	22.905	0.7823	-0.56813	268.077	10.2115	0.974475	0.0370407	833	2	14	23.1347	0.764479	-0.562151	226.395	8.28314	0.974233	0.0378052	1583	2
2.1	24.2762	0.732671	-0.545753	281.326	6.254	0.878156	0.01947	48	2	2.1	23.8996	0.763265	-0.550617	283.203	6.33521	0.8787	0.0194658	250	2	2.1	23.7457	0.769033	-0.550336	282.193	6.23834	0.879466	0.01947	581	2	2.1	23.7048	0.770122	-0.549077	281.001	6.26293	0.880629	0.0194453	957	2	2.1	23.6278	0.772316	-0.546972	278.848	6.25894	0.881629	0.0191545	1598	3
0	28.1935	0.669213	-0.551839	462.934	6.41234	0.92762	0.0185062	16	1	0	28.1541	0.658608	-0.550647	450.041	6.80858	0.921078	0.0192209	176	3	0	28.2109	0.651314	-0.546648	438.422	7.28603	0.914458	0.0201441	571	3	0	28.1912	0.654488	-0.544473	433.922	7.5221	0.908019	0.0213797	1087	3	0	28.0544	0.667131	-0.544652	432.622	7.49995	0.90168	0.0227533	1551	3
6.4	21.883	0.752619	-0.456655	240.948	7.96903	0.478817	0.0877484	89	2	6.4	21.8524	0.753197	-0.45519	242.542	7.50479	0.492619	0.0862049	301	3	6.4	21.8243	0.757309	-0.454229	243.116	7.81639	0.512606	0.0843953	586	4	6.4	21.839	0.759788	-0.453935	243.72	8.09011	0.539194	0.0816197	1111	4	6.4	21.8842	0.761167	-0.454545	243.66	8.13809	0.56551	0.0786919	1768	4
0	24.9811	0.779119	-0.489073	187.005	9.04237	0.81786	0.0548296	108	3	0	24.9478	0.780591	-0.488339	191.738	10.0667	0.823059	0.0550851	337	3	0	24.9368	0.782769	-0.490334	198.106	11.0669	0.830051	0.0557341	706	3	0	24.9348	0.783902	-0.493966	206.35	12.2983	0.837796	0.0564085	1030	3	0	24.9809	0.781201	-0.49796	207.019	11.8325	0.846135	0.0572749	1697	3
0	25.2042	0.705478	-0.516491	43.094	9.3762	0.961824	0.122035	64	2	0	24.9068	0.725656	-0.513287	45.0863	9.70853	0.962983	0.121036	295	5	0	24.6946	0.741935	-0.509587	48.2803	10.2112	0.96023	0.120779	654	5	0	24.5442	0.749419	-0.506329	49.5054	10.0857	0.957322	0.121088	1262	5	0	24.3816	0.755115	-0.503089	50.634	9.91139	0.953548	0.121533	1971	5
3.1	25.6833	0.706257	-0.496933	87.8975	6.29163	0.970678	0.0562774	253	7	3.1	25.2969	0.739332	-0.496975	91.6617	7.03219	0.969512	0.0563732	557	7	3.1	25.1424	0.751765	-0.495871	93.7057	7.25426	0.968124	0.0555293	939	7	3.1	25.0973	0.757039	-0.495928	96.6076	7.47694	0.96631	0.0545828	1507	7	3.1	25.1139	0.758419	-0.496953	99.0944	7.64965	0.96383	0.0534476	2247	7
0	28.9952	0.500926	-0.447215	285.064	5.96044	0.814757	0.222471	8	2	0	28.9757	0.503017	-0.447926	298.837	5.8613	0.810258	0.221675	48	2	0	28.2415	0.514845	-0.447435	303.615	5.3806	0.798726	0.228321	172	2	0	27.5842	0.516498	-0.443939	302.505	5.06189	0.786086	0.237127	362	2	0	27.6003	0.515145	-0.453334	277.072	4.99357	0.776997	0.248235	751	4
4	25.6324	0.7144	-0.466339	170.498	8.3018	0.889456	0.12137	152	6	4	25.7424	0.724847	-0.468039	174.899	8.48294	0.889482	0.120735	390	6	4	25.7909	0.730157	-0.470692	177.631	8.00035	0.888031	0.121263	780	6	4	25.759	0.73482	-0.474781	181.445	7.95018	0.88607	0.1222	1257	6	4	25.7235	0.738582	-0.477905	184.4	8.22282	0.883747	0.123609	1914	6
0	29.2457	0.395297	-0.482697	21.5909	5.83375	0.958631	0.121548	82	5	0	29.3031	0.413402	-0.503717	19.986	5.11465	0.955792	0.127432	395	5	0	29.3742	0.440994	-0.515736	21.8607	4.85909	0.952197	0.134236	893	5	0	29.5714	0.45148	-0.520171	24.605	4.78345	0.948497	0.141902	1480	5	0	29.8118	0.4435	-0.522503	26.5076	4.78333	0.944453	0.150026	2229	5
0	25.0069	0.774402	-0.490578	82.1864	7.73546	0.904653	0.0439843	114	5	0	25.014	0.775004	-0.490128	87.307	8.11258	0.905643	0.0439722	460	5	0	24.9426	0.77725	-0.489507	91.3706	8.30377	0.90723	0.0439907	957	5	0	24.8711	0.779424	-0.488411	96.1721	8.53977	0.906732	0.0439752	1337	5	0	24.852	0.779619	-0.48806	98.0314	8.51858	0.904378	0.0440373	2102	5
0	29.3788	0.506818	-0.538511	150.981	4.97244	0.921758	0.150709	60	5	0	28.9305	0.52384	-0.53741	151.716	4.89333	0.920231	0.151224	454	5	0	28.8199	0.54235	-0.533424	157.499	4.99536	0.918556	0.152757	866	5	0	28.8522	0.539553	-0.531478	162.265	5.29575	0.916948	0.155439	1366	5	0	28.9098	0.535897	-0.530361	167.077	5.37183	0.914278	0.159107	2051	5
12	32.4512	0.434477	-0.503069	16.0314	3.46211	0.99533	0.0179015	41	1	12	32.7015	0.41823	-0.502697	16.3323	3.67131	0.995249	0.0173703	189	1	12	32.7078	0.412313	-0.506619	15	3.81694	0.995125	0.0168597	441	3	12	32.616	0.410773	-0.50857	14.5593	3.89322	0.994869	0.0169532	654	3	12	32.5575	0.410833	-0.509954	14.0705	3.79136	0.99448	0.0173677	1194	4
0	25.1757	0.757858	-0.540579	532.721	7.22319	0.852524	0.0161067	6	1	0	25.5601	0.751343	-0.544314	523.893	7.76628	0.856948	0.0164428	191	2	0	25.7944	0.740056	-0.544234	486.882	8.10987	0.861699	0.0168132	463	4	0	25.8795	0.742819	-0.543956	447.863	8.42901	0.866637	0.0172142	991	4	0	26.0306	0.744283	-0.542999	408.79	8.72571	0.871852	0.017624	1758	4
0	22.8375	0.809131	-0.520512	523.049	8.36729	0.724384	0.0307305	35	1	0	23.2031	0.794967	-0.524661	519.109	8.26758	0.7243	0.030651	265	2	0	23.2394	0.790131	-0.524578	521.283	8.47614	0.725318	0.0301499	600	3	0	23.3287	0.786504	-0.525675	527.842	8.44435	0.730715	0.0292602	997	3	0	23.4108	0.784274	-0.526836	536.954	8.61642	0.741621	0.028233	1511	3
0	26.5498	0.709603	-0.525407	270.564	7.90273	0.887105	0.106966	25	1	0	26.2157	0.725504	-0.524819	271.195	8.18799	0.888588	0.106563	206	1	0	26.0023	0.737148	-0.521389	268.613	8.65156	0.890195	0.106352	518	2	0	25.974	0.740186	-0.520235	266.685	8.62029	0.891849	0.106357	827	2	0	25.9303	0.741163	-0.51892	261.35	8.62309	0.893528	0.106615	1574	2
0	24.8902	0.787561	-0.519641	141.186	5.49444	0.942434	0.0445987	126	2	0	24.8067	0.789691	-0.518339	146.26	6.18127	0.943077	0.0445859	336	2	0	24.7877	0.789811	-0.517749	147.958	6.69797	0.944101	0.0446643	628	3	0	24.7662	0.789862	-0.517101	147.849	6.84251	0.94522	0.0446907	1062	3	0	24.7471	0.790661	-0.516519	147.327	6.93858	0.945926	0.0446456	1527	3
6	27.1252	0.592361	-0.524348	166.195	3.3933	0.902114	0.0793685	57	3	6	26.945	0.622701	-0.527978	158.739	3.64015	0.901719	0.079885	293	3	6	26.8114	0.64364	-0.527389	157.364	3.60701	0.901179	0.0805304	631	3	6	26.72	0.652587	-0.527441	156.867	3.67716	0.900499	0.0811918	1204	3	6	26.7059	0.654646	-0.52918	155.76	3.58889	0.899545	0.0816977	2014	5
0	26.2117	0.656162	-0.483302	247.901	5.86716	0.716748	0.0627127	133	3	0	26.0262	0.701078	-0.487746	258.017	6.38954	0.708929	0.0624688	362	3	0	25.9612	0.708673	-0.488557	259.507	6.75382	0.697509	0.062134	812	3	0	25.9321	0.713007	-0.489182	261.431	6.94555	0.687994	0.0616504	1274	4	0	25.8921	0.715107	-0.489465	262.245	7.03923	0.684631	0.061262	1941	4
0	22.7065	0.705437	-0.514581	109.511	8.40017	0.897423	0.0170282	161	2	0	22.4732	0.749536	-0.51742	117.044	9.04644	0.892917	0.0174629	312	2	0	22.427	0.757369	-0.516717	119.109	9.04221	0.887095	0.0178043	726	2	0	22.4148	0.764028	-0.515902	120.56	9.09834	0.881012	0.0180969	1082	3	0	22.4099	0.767421	-0.514747	120.739	9.12953	0.874973	0.0184922	1663	4
0	31.2282	0.149943	-0.393496	15.9632	4.219	0.988188	0.0145008	85	3	0	30.6618	0.205836	-0.404476	15.954	4.2244	0.988085	0.0147165	381	4	0	30.6277	0.243183	-0.416104	19.8795	3.92737	0.987912	0.0155296	713	4	0	30.6391	0.250996	-0.422732	22.7427	4.01052	0.987747	0.0169055	1137	4	0	30.6595	0.247716	-0.429305	23.7666	4.02647	0.987603	0.0187947	1826	5
0	27.0082	0.740886	-0.519603	255.249	6.26156	0.8865	0.0307644	0	0	0	26.8782	0.749772	-0.516849	249.729	6.47436	0.885957	0.031181	143	2	0	26.8501	0.749743	-0.515485	245.199	6.19447	0.885523	0.031614	533	3	0	26.8653	0.749707	-0.514576	243.051	6.29767	0.885198	0.0319212	988	3	0	26.8056	0.752863	-0.513605	240.746	6.35454	0.884587	0.0320721	1609	3
2	24.6462	0.779306	-0.494778	201.752	7.69326	0.88901	0.0551891	95	2	2	24.5935	0.781352	-0.493777	203.362	8.31533	0.889584	0.0553017	271	2	2	24.5052	0.782866	-0.493645	203.555	8.65096	0.891158	0.055593	609	2	2	24.5339	0.781098	-0.494272	202.863	8.63024	0.894368	0.0558062	1183	3	2	24.5311	0.779932	-0.492881	202.8	8.80479	0.898832	0.0557211	1698	3
1.9	25.9716	0.642699	-0.481129	10.3358	2.96688	0.742504	0.175105	274	4	1.9	26.9754	0.57809	-0.490385	10.7539	2.98433	0.743613	0.175112	680	4	1.9	27.3237	0.571243	-0.496981	11.0784	3.07291	0.747331	0.175095	1548	5	1.9	27.6361	0.570744	-0.501532	11.5741	3.1523	0.752025	0.175422	2465	5	1.9	27.8989	0.566369	-0.505457	12	3.2497	0.756657	0.176247	3354	5
0	25.8724	0.656559	-0.510557	17	2.74352	0.916897	0.0348252	137	2	0	27.2058	0.584391	-0.511789	21	3.93124	0.916485	0.0357191	353	4	0	27.6803	0.598674	-0.525606	28.9216	4.43851	0.914413	0.0369967	917	4	0	28.0498	0.595691	-0.530905	37.1641	4.78667	0.910892	0.0385718	1453	4	0	28.2538	0.585489	-0.534335	44.15	4.92392	0.907475	0.0401344	1982	4
0	25.9811	0.697785	-0.481855	163.578	7.59791	0.913118	0.170859	116	3	0	25.9102	0.743916	-0.47907	161.233	7.62625	0.913416	0.172437	403	3	0	25.9834	0.748542	-0.477985	163.015	7.76288	0.908795	0.17411	978	6	0	26.0377	0.752095	-0.47823	167.696	8.21039	0.903128	0.176737	1550	6	0	26.0825	0.751196	-0.477534	171.911	8.46177	0.897086	0.181498	2099	6
6	28.0473	0.594766	-0.501513	16.6007	6.84056	0.957766	0.143416	69	2	6	27.9321	0.599655	-0.503808	16.7886	6.48155	0.958394	0.143279	373	2	6	28.0286	0.59294	-0.502864	16.9658	6.17296	0.956925	0.143306	716	2	6	28.1961	0.58132	-0.500318	16.6705	5.78232	0.95466	0.143431	1052	2	6	28.3018	0.575168	-0.496375	16.1054	5.43689	0.952158	0.142885	1873	5
2.3	24.985	0.646765	-0.464727	35.7314	8.48921	0.86745	0.0555537	48	1	2.3	24.1001	0.732943	-0.462951	34.8218	6.24449	0.867803	0.0554853	386	3	2.3	23.6638	0.761066	-0.460825	36.8279	5.42229	0.867141	0.0560407	764	3	2.3	23.5908	0.770241	-0.459956	37.0089	5.10287	0.866755	0.0568026	1307	3	2.3	23.54	0.77565	-0.458685	35.4176	4.7369	0.867014	0.0578184	2016	3
0	25.5435	0.755527	-0.492142	94.4327	10.9844	0.938459	0.0303492	104	2	0	25.2209	0.765821	-0.486246	98.572	11.0142	0.938395	0.0304174	470	8	0	25.1496	0.76858	-0.484	104.33	10.7911	0.938361	0.0306511	918	8	0	25.1448	0.768842	-0.483733	109.698	10.6949	0.938234	0.0309744	1237	8	0	25.1353	0.768507	-0.483721	113.976	10.7548	0.937868	0.0314414	1741	8
10	25.0759	0.710641	-0.535011	224.976	5.14509	0.952371	0.0139673	140	5	10	24.8306	0.736794	-0.533333	230.656	5.22459	0.952515	0.0139312	359	5	10	24.7352	0.742647	-0.53125	235.659	5.32912	0.95216	0.0139455	575	5	10	24.7137	0.744342	-0.530073	240.024	5.36243	0.951456	0.0140909	894	5	10	24.7304	0.741787	-0.529637	242.297	5.43983	0.950962	0.0142162	1357	5
0	36.0817	0.258656	-0.499491	246	3.27884	0.942675	0.83593	24	1	0	35.4209	0.28828	-0.499386	244.29	3.4153	0.942535	0.83402	196	2	0	35.0002	0.289392	-0.499772	246.147	3.46192	0.942385	0.840423	331	2	0	34.6356	0.289191	-0.496438	248.649	3.48527	0.941761	0.842947	539	2	0	34.4672	0.28749	-0.497065	250.538	3.4964	0.941178	0.843041	780	6
0	26.2075	0.638489	-0.489402	16.0005	1.35104	0.983171	0.0819949	91	5	0	25.7779	0.678842	-0.489404	16.9174	1.71804	0.982763	0.0833356	374	5	0	25.4558	0.701405	-0.490597	19.7273	2.48068	0.981968	0.0851997	812	5	0	25.3159	0.713718	-0.487075	22.7934	3.41868	0.981196	0.0887381	1450	5	0	25.2565	0.721658	-0.48399	24.4818	4.20233	0.98069	0.0926656	2307	5
0	25.7199	0.574655	-0.437365	13.9623	3.70567	0.864727	0.205808	0	0	0	27.0012	0.532517	-0.470364	13.4159	4.19243	0.863788	0.206428	196	3	0	27.9987	0.495055	-0.475345	13.1432	4.42551	0.864213	0.206552	621	7	0	28.506	0.482261	-0.477845	13.1285	4.52029	0.865713	0.206629	1182	7	0	28.5799	0.490778	-0.479326	13.3059	4.69493	0.867491	0.206601	1906	7
0	22.995	0.786581	-0.520089	106.897	10.3953	0.875452	0.0112598	73	3	0	22.9805	0.78623	-0.520876	112.548	10.1654	0.877984	0.0116015	383	3	0	23.0362	0.784656	-0.521739	121.962	10.872	0.880342	0.0121852	668	3	0	23.0289	0.785625	-0.522449	128.147	11.061	0.881684	0.0127102	1129	3	0	22.9829	0.786125	-0.522417	131.633	11.1637	0.882009	0.0130837	1713	6
0	26.7622	0.527973	-0.483654	62.0551	5.1176	0.982189	0.0381921	57	2	0	26.4581	0.636267	-0.503579	65.3383	3.8385	0.982186	0.0382151	304	4	0	26.2028	0.680899	-0.507827	66.5749	3.43368	0.981722	0.0393276	864	4	0	26.1155	0.693708	-0.512246	69.5391	3.44574	0.980157	0.0417876	1290	4	0	26.0138	0.705012	-0.515521	71.7454	3.33317	0.977316	0.0448269	1758	4
2	26.8267	0.709659	-0.510194	192.488	6.29108	0.867857	0.140844	135	4	2	26.5592	0.727522	-0.507299	192.495	7.15693	0.868652	0.139946	437	4	2	26.5098	0.735681	-0.50848	194.422	7.73175	0.868915	0.138914	861	4	2	26.5392	0.732452	-0.509356	195.718	7.86169	0.869084	0.138076	1608	4	2	26.5392	0.734502	-0.510507	198.852	7.88236	0.869935	0.1375	2213	4
2	31.0586	0.155194	-0.467049	292.085	3.54854	0.724644	0.242033	143	2	2	32.2324	0.171485	-0.488748	304.276	3.58194	0.723395	0.245929	299	3	2	32.2862	0.184648	-0.501224	308.951	3.60633	0.717083	0.260972	515	3	2	32.3669	0.185402	-0.503005	309.022	3.68939	0.707861	0.27838	797	3	2	32.6667	0.180972	-0.501155	305.439	3.79793	0.695552	0.295996	1417	3
2	29.883	0.59546	-0.529477	161.491	5.82793	0.977451	0.750978	142	4	2	29.9226	0.594995	-0.529172	164.625	5.39871	0.977097	0.749392	432	4	2	29.9954	0.588228	-0.527386	169.213	5.12794	0.976668	0.747254	729	4	2	30.0428	0.584461	-0.52671	172.129	5.01968	0.976334	0.744617	1113	4	2	30.1523	0.578395	-0.526231	175.176	4.97847	0.976121	0.742117	1697	4
0	29.7683	0.478465	-0.541553	186.009	4.9035	0.869478	0.368169	181	3	0	30.0608	0.425303	-0.519634	192.167	4.96733	0.86976	0.367103	428	3	0	30.2911	0.3988	-0.506446	198.976	5.01735	0.870049	0.367144	698	3	0	30.389	0.392714	-0.502801	203.442	4.90196	0.870205	0.368836	1035	3	0	30.5618	0.382531	-0.50066	204.745	4.94068	0.870742	0.372178	1583	3
0	25.5991	0.427511	-0.332253	117	3.49963	0.335261	0.391462	6	1	0	25.6491	0.394743	-0.31311	110.662	3.62202	0.373219	0.353564	7	1	0	25.5708	0.34202	-0.251246	97.0701	2.94281	0.373184	0.353199	7	1	0	25.454	0.279516	-0.17176	84.2052	2.26331	0.373071	0.353064	42	1	0	25.4588	0.283863	-0.10783	83.1346	2.16309	0.37281	0.35292	115	1
0	30.0859	0.561632	-0.498035	142.775	4.07699	0.982414	0.807586	108	3	0	29.9329	0.56351	-0.505229	145.51	4.12884	0.982568	0.807761	364	3	0	30.0261	0.56609	-0.504335	149.107	4.2082	0.9828	0.808112	745	3	0	29.9945	0.568925	-0.503453	153.249	4.32462	0.983104	0.809378	1302	4	0	30.0247	0.568675	-0.502857	157.43	4.3329	0.983522	0.813399	1783	4
0	33.3635	0.218722	-0.51375	136.212	4.24525	0.582838	0.841149	66	2	0	33.7711	0.227553	-0.525551	136.793	4.67425	0.579268	0.842106	314	2	0	33.6292	0.233723	-0.528576	136.498	4.8516	0.57479	0.843179	744	3	0	33.5396	0.234538	-0.528425	135.414	4.96824	0.567618	0.844356	1496	4	0	33.3975	0.233916	-0.526779	134.84	4.9774	0.559092	0.845738	2379	4
14	28.7563	0.621813	-0.515812	152.132	4.0936	0.925587	0.744135	1	1	14	28.7996	0.621754	-0.510946	141.194	4.50338	0.926174	0.743843	239	2	14	29.0537	0.609088	-0.510736	140.459	4.71945	0.927337	0.742852	552	2	14	29.0819	0.604006	-0.509192	141.035	4.7521	0.929134	0.741058	1026	3	14	29.017	0.603647	-0.50838	139.428	4.72778	0.932134	0.737784	1639	3
0	27.8733	0.69279	-0.52901	328.051	6.21425	0.883418	0.0369776	13	2	0	27.5406	0.724493	-0.528824	325.784	6.20329	0.877561	0.0377191	272	2	0	27.5546	0.724244	-0.529209	326.212	6.32474	0.871582	0.0385774	596	3	0	27.5779	0.724015	-0.529549	325.006	6.30351	0.865616	0.0395421	1153	3	0	27.5965	0.724403	-0.529833	324.878	6.2795	0.859597	0.0406222	1728	4
28	32.6591	0.361603	-0.47721	103.415	4.59276	0.835359	0.793506	2	1	28	31.4479	0.462532	-0.4982	110.776	4.46287	0.823953	0.79901	26	1	28	31.1422	0.48639	-0.508207	106.476	4.26642	0.81681	0.801993	247	3	28	30.9582	0.50494	-0.513153	103.896	4.20907	0.80748	0.805414	673	3	28	30.8114	0.518355	-0.515912	104.249	4.22539	0.793562	0.809414	1160	3
26	25.6772	-0.0816423	-0.329283	66	0	0.945876	0.466473	0	0	26	26.8247	0.0312354	-0.345581	66	0	0.947842	0.476769	36	1	26	27.3863	0.423685	-0.400807	88.0644	3.14998	0.947652	0.481425	268	2	26	27.533	0.476039	-0.421826	96.3689	3.60425	0.946786	0.484684	574	2	26	27.4108	0.530235	-0.431635	101.901	3.68525	0.947086	0.48859	831	2
0	33.7015	0.26567	-0.500568	290.488	3.78625	0.966074	0.653279	36	1	0	33.7281	0.274918	-0.504915	285.547	3.90847	0.966352	0.653698	228	3	0	33.8056	0.274945	-0.503596	281.884	3.97369	0.966713	0.657696	576	3	0	33.7569	0.273969	-0.501425	281.788	3.96777	0.9671	0.663019	998	4	0	33.7613	0.275703	-0.500823	282.203	3.99795	0.967688	0.668474	1565	4
2	23.1198	0.801904	-0.517894	229.038	5.24872	0.517258	0.190507	36	1	2	23.2313	0.795693	-0.518581	228.401	4.76128	0.525432	0.192709	171	1	2	23.3577	0.789377	-0.5198	222.051	4.59131	0.535481	0.194673	523	2	2	23.4507	0.785404	-0.521114	216.459	4.69843	0.548746	0.196257	1011	3	2	23.5447	0.782292	-0.521988	211.139	4.70649	0.563437	0.197244	1373	3
0	27.2575	0.322168	-0.360373	98.962	3.8311	0.705995	0.511266	1	1	0	26.7791	0.353191	-0.368616	97.3113	3.32931	0.707195	0.51131	42	1	0	26.7232	0.371962	-0.355662	92.4243	3.31532	0.707726	0.51133	144	3	0	26.7389	0.42459	-0.339469	93.437	3.59912	0.707388	0.51128	365	3	0	26.8358	0.453715	-0.336174	94.5954	3.79314	0.705844	0.511043	618	3
0	24.2691	0.722968	-0.527483	233.214	6.6022	0.866887	0.0131094	122	2	0	23.854	0.760588	-0.527764	244.109	6.80756	0.867226	0.0132484	368	3	0	23.6976	0.768536	-0.526217	249.756	6.89417	0.866888	0.0131734	644	3	0	23.6663	0.771031	-0.524877	252.45	6.91353	0.865807	0.0130705	986	3	0	23.6326	0.771941	-0.523541	252.359	6.9295	0.859746	0.0131647	1545	3
0	25.9858	0.759789	-0.529734	155.73	7.16508	0.724138	0.0682879	101	2	0	25.8393	0.772088	-0.529657	154.932	6.80781	0.722535	0.0684538	388	4	0	25.7944	0.774419	-0.529307	158.954	6.83995	0.722129	0.0695846	790	4	0	25.8157	0.77324	-0.52975	161.579	6.98894	0.721532	0.0710761	1323	4	0	25.8488	0.772575	-0.529954	162.822	7.04716	0.720816	0.0720857	1952	4
6	31.9349	0.205601	-0.523238	271.369	4.03574	0.563952	0.438795	112	2	6	32.3176	0.195541	-0.517622	273.022	3.97482	0.563983	0.43806	453	4	6	32.0551	0.196871	-0.518675	280.284	4.07425	0.566524	0.433001	758	4	6	31.7853	0.199773	-0.520781	283.464	4.0702	0.56925	0.426309	1362	4	6	31.9855	0.196698	-0.516741	286.922	4.06221	0.574591	0.421229	1893	4
2	29.3467	0.521779	-0.515738	109.845	4.58247	0.919035	0.0676015	126	3	2	29.1215	0.559347	-0.522004	111.726	4.59908	0.920953	0.0676832	422	3	2	28.8729	0.560842	-0.521721	112.804	4.74279	0.924131	0.0687741	952	5	2	29.0939	0.532507	-0.516719	115.539	4.93108	0.927076	0.070663	1572	5	2	29.3949	0.490611	-0.513347	118.788	5.09409	0.929583	0.0725728	2408	5
0	25.6084	0.758031	-0.564643	20.676	6.4769	0.983433	0.0905657	138	5	0	25.4248	0.775079	-0.561612	21.9747	6.59378	0.982594	0.0912504	436	5	0	25.42	0.775587	-0.560928	22.3902	6.33023	0.981665	0.0924291	999	5	0	25.3666	0.779829	-0.560848	25.0175	6.04879	0.980784	0.0936389	1598	5	0	25.3028	0.784621	-0.56066	28.4731	5.89266	0.979957	0.0948467	2251	5
2	30.3273	0.407318	-0.515375	114.578	3.85289	0.95318	0.857468	156	6	2	31.0407	0.390504	-0.512453	119.367	3.60852	0.953284	0.857213	412	6	2	31.0172	0.394299	-0.509912	122.058	3.60173	0.953542	0.855726	838	6	2	31.0508	0.397934	-0.507886	126.618	3.55498	0.953694	0.85329	1324	6	2	30.9291	0.403652	-0.506101	130.201	3.57629	0.953189	0.849418	1880	6
0	26.2039	0.269546	-0.160229	10	2.22821	0.987168	0.0622764	114	3	0	26.952	0.331424	-0.291107	12.0321	2.76921	0.985631	0.062526	205	3	0	27.0585	0.408191	-0.360759	13.7371	3.05118	0.983916	0.0627654	365	3	0	27.0737	0.521925	-0.455836	13.51	2.85369	0.982246	0.0632383	712	5	0	27.0608	0.5612	-0.472662	13.93	2.80806	0.980594	0.0641323	1161	5
0	33.1206	0.205093	-0.477461	303.151	4.08819	0.963684	0.614131	79	2	0	33.3842	0.213973	-0.486542	306.175	3.69473	0.964143	0.621106	185	2	0	33.5063	0.228465	-0.494292	305.082	3.66529	0.964594	0.627681	440	3	0	33.7026	0.235485	-0.495608	304.461	3.64374	0.965044	0.634085	831	3	0	33.8278	0.239595	-0.496363	302.889	3.64004	0.965374	0.6401	1330	3
32	23.563	0.743715	-0.510699	179.4	4.31767	0.976278	0.0808862	121	3	32	23.4157	0.756967	-0.510804	184.801	4.09191	0.975917	0.0799312	314	3	32	23.2629	0.769111	-0.511532	185.4	4.09032	0.975407	0.0787117	705	3	32	23.1448	0.777995	-0.51103	186.9	4.17586	0.974792	0.0775342	1125	4	32	23.0411	0.784964	-0.510317	187.888	4.18439	0.97429	0.0759327	1842	4
0	23.1548	0.699209	-0.48757	164.885	7.98316	0.847678	0.0153295	152	6	0	22.8957	0.756528	-0.485493	175.164	8.11858	0.836158	0.0157246	368	6	0	22.8109	0.764813	-0.483991	178.224	8.23128	0.823209	0.0161568	979	6	0	22.7769	0.767091	-0.482728	182.819	8.39288	0.809587	0.0164756	1515	6	0	22.7478	0.768619	-0.481515	186.434	8.39415	0.796393	0.0169087	2102	6
0	30.7469	0.385324	-0.528422	296.777	3.47896	0.95613	0.646749	51	2	0	31.1853	0.3632	-0.525811	295.264	3.38335	0.953921	0.642941	259	2	0	31.3977	0.348756	-0.523361	295.802	3.45454	0.95107	0.637781	529	2	0	31.8843	0.333855	-0.518853	294.304	3.49498	0.947542	0.635875	1092	4	0	32.2862	0.322969	-0.514688	293.588	3.4667	0.943546	0.636053	1636	4
0	34.2391	0.268497	-0.530755	208.047	3.08564	0.982822	0.678779	10	1	0	34.2448	0.277508	-0.530715	202.602	3.26994	0.98356	0.686234	182	1	0	34.4757	0.279775	-0.525633	198.42	3.3014	0.984425	0.694772	507	2	0	34.612	0.27952	-0.519835	195.018	3.37933	0.985336	0.703761	1308	4	0	34.4923	0.279553	-0.5151	191.903	3.34982	0.986294	0.713399	2195	5
10	30.4531	0.567029	-0.514373	106.762	3.50757	0.877061	0.757813	52	2	10	30.3381	0.569702	-0.515288	106.653	3.79944	0.885397	0.762885	192	3	10	30.2203	0.569783	-0.516493	106.58	4.09743	0.892773	0.769722	453	3	10	30.2333	0.567401	-0.517268	110.949	4.08453	0.896082	0.777215	763	3	10	30.3316	0.560807	-0.517862	114.91	4.02549	0.896881	0.785519	1129	3
2	34.0358	0.226066	-0.500709	193.826	3.80085	0.789883	0.960297	26	1	2	34.0225	0.237914	-0.502078	188.559	3.43905	0.788883	0.960188	289	2	2	33.7879	0.261932	-0.497997	186	3.36532	0.788217	0.960065	865	3	2	33.4863	0.27897	-0.497918	185.313	3.36881	0.788388	0.959963	1597	4	2	33.3731	0.2784	-0.497462	185.791	3.37512	0.78911	0.959888	2309	4
1.9	30.3548	0.354525	-0.500957	8.9798	3.57513	0.842923	0.280735	78	2	1.9	30.3093	0.344098	-0.494911	8.71707	3.30563	0.843352	0.280068	347	2	1.9	30.0539	0.344236	-0.485538	8.80344	3.13007	0.844319	0.279752	565	3	1.9	29.7775	0.343855	-0.479149	9.00881	3.01041	0.845726	0.279518	1111	3	1.9	29.5233	0.344145	-0.474679	8.93978	2.97215	0.84724	0.279072	1669	3
0	26.2098	0.69159	-0.488972	98.3067	7.74803	0.881782	0.0470417	62	3	0	25.8535	0.721036	-0.483198	104.661	8.44112	0.882643	0.047262	302	3	0	25.6762	0.728155	-0.478301	112.465	8.96047	0.88447	0.0476835	715	4	0	25.5957	0.727486	-0.476053	120.032	9.32796	0.887259	0.048087	1247	4	0	25.5056	0.72862	-0.471749	127.795	9.60343	0.889711	0.0480639	1804	4
0	34.0755	0.352015	-0.52827	130.255	3.98925	0.615713	0.930162	101	2	0	34.2147	0.345955	-0.529027	130.457	3.50965	0.615159	0.930175	419	3	0	34.5652	0.328914	-0.522657	131.015	3.55157	0.616762	0.928867	838	3	0	34.9981	0.307947	-0.516425	131.498	3.5992	0.630802	0.926589	1166	3	0	35.7724	0.29049	-0.509222	132.134	3.56084	0.648942	0.924066	1720	3
39.6	23.5097	0.589451	-0.400246	11.6954	3.40642	0.919689	0.180066	16	1	39.6	23.2515	0.596356	-0.391745	11.6874	3.64918	0.917823	0.178848	179	1	39.6	23.0072	0.596546	-0.379598	12.4916	4.00935	0.914983	0.1775	330	2	39.6	22.8327	0.593173	-0.374397	12.9953	4.25091	0.911439	0.170895	438	2	39.6	22.5535	0.588598	-0.369062	13	4.24721	0.903596	0.159972	765	3
4	31.3706	0.447522	-0.48584	213.241	5.68399	0.887283	0.28183	77	5	4	31.6705	0.430918	-0.483274	222.448	5.24429	0.889017	0.282286	306	5	4	31.6547	0.421082	-0.481569	229.556	5.09711	0.892481	0.282669	599	5	4	31.7358	0.413193	-0.480826	230.542	4.97295	0.899259	0.274045	1116	5	4	31.7291	0.415162	-0.480821	230.961	4.96371	0.905558	0.26227	1936	5
0	32.1337	0.279958	-0.48687	303.261	3.66344	0.956832	0.332199	48	1	0	33.2174	0.291464	-0.50387	300.209	3.33701	0.95789	0.332671	154	1	0	33.2063	0.30136	-0.507326	296.554	3.30732	0.95878	0.342229	494	3	0	33.2308	0.303762	-0.508209	293.537	3.31769	0.958989	0.356013	1125	3	0	33.1774	0.307064	-0.509333	291.743	3.35461	0.959261	0.369223	1965	3
0	35.1249	0.23485	-0.498795	158.773	3.33987	0.938567	0.946867	66	3	0	35.3385	0.236174	-0.498467	157.956	3.2922	0.938511	0.947056	420	3	0	35.6715	0.236061	-0.497469	161.083	3.27611	0.938387	0.947542	687	3	0	35.9032	0.236828	-0.495946	162.145	3.30521	0.93848	0.948185	1111	3	0	35.9653	0.240881	-0.497077	162.283	3.37131	0.938956	0.949208	1987	6
36	28.0831	0.648469	-0.510794	138.614	4.26484	0.934211	0.674081	95	5	36	27.7023	0.651407	-0.507887	137.962	4.21696	0.932996	0.667101	443	5	36	27.8096	0.643762	-0.506718	144.883	4.25107	0.931701	0.660105	859	5	36	27.8144	0.642751	-0.506711	152.202	4.37497	0.930605	0.654191	1422	5	36	27.7918	0.644269	-0.506326	156	4.45311	0.930342	0.649791	2007	5
14	34.6136	0.165368	-0.433204	110.736	3.05378	0.709795	0.664718	0	0	14	34.5916	0.176826	-0.436128	110.015	2.95139	0.719088	0.668836	197	2	14	34.6906	0.179508	-0.435205	109.765	2.96353	0.736512	0.677586	319	2	14	34.7302	0.179085	-0.433525	109.82	2.97056	0.738378	0.687366	447	2	14	34.8467	0.177148	-0.433005	109.18	3.00765	0.730824	0.695601	905	3
2	33.3053	0.299807	-0.514151	300	3.64167	0.97952	0.714666	23	2	2	32.5135	0.330529	-0.520285	295.58	3.50985	0.979437	0.714754	298	2	2	32.6711	0.325814	-0.51909	296.438	3.48793	0.979299	0.716071	578	2	2	32.9189	0.315874	-0.51664	297.303	3.48734	0.979125	0.718977	836	2	2	32.9836	0.312005	-0.515371	296.375	3.51699	0.978869	0.7235	1446	3
6	27.3328	0.489871	-0.534967	88.6497	5.10946	0.688603	0.51063	145	3	6	27.142	0.481201	-0.524006	96.8741	4.65876	0.689074	0.510581	319	3	6	27.1742	0.479976	-0.518895	102.816	4.60495	0.69102	0.51031	434	3	6	27.0865	0.481275	-0.512173	102.232	4.61165	0.694164	0.509398	715	3	6	27.0226	0.4791	-0.509238	101.317	4.44233	0.693509	0.507265	1218	3
14	32.8252	0.311275	-0.472338	145.293	3.46632	0.899204	0.508928	58	3	14	33.2753	0.304632	-0.467154	145.569	3.5704	0.898826	0.509334	294	3	14	33.1818	0.311606	-0.46958	145.547	3.60711	0.897105	0.507412	686	3	14	33.144	0.315102	-0.468675	144.764	3.6729	0.895026	0.505062	1361	3	14	32.9145	0.322399	-0.472159	143.939	3.75369	0.89309	0.503921	1999	3
2	30.6595	0.449747	-0.495397	312.613	5.304	0.6987	0.255976	85	2	2	30.8977	0.420636	-0.49225	322.575	5.34943	0.693518	0.25193	268	3	2	30.8048	0.412541	-0.49015	326.311	5.49994	0.688097	0.246774	418	3	2	30.5959	0.423442	-0.48985	323.083	5.65848	0.682967	0.241503	909	3	2	30.5459	0.426423	-0.490425	319.605	5.79596	0.682062	0.23585	1457	3
0	35.7187	0.255155	-0.530079	152.128	3.95555	0.952081	0.541294	6	1	0	35.7566	0.246677	-0.518655	149.662	3.91637	0.951702	0.544331	192	3	0	35.6871	0.249325	-0.518526	147.913	3.78293	0.950777	0.548821	634	3	0	35.6671	0.248524	-0.51968	148.074	3.76532	0.94961	0.554454	1025	3	0	35.4964	0.247146	-0.519437	147.129	3.78089	0.948253	0.559082	1550	3
6	25.3918	0.662827	-0.533564	275.358	4.53922	0.990732	0.03216	99	3	6	25.4511	0.653629	-0.533426	284.016	4.49766	0.989483	0.0330203	364	3	6	25.3598	0.653148	-0.532106	286.673	4.61904	0.988248	0.0338482	833	4	6	25.3538	0.645891	-0.531994	291.728	4.80135	0.987356	0.0343953	1338	4	6	25.3515	0.640155	-0.531964	294.97	4.91575	0.986643	0.0346835	1867	4
16	31.831	0.474967	-0.499079	151.143	4.10894	0.804182	0.911448	0	0	16	31.0494	0.547628	-0.5066	140.437	3.77456	0.803766	0.911984	250	4	16	30.413	0.574154	-0.50648	131.347	3.55437	0.803182	0.912818	737	4	16	30.4326	0.573673	-0.507415	132.853	3.57786	0.802248	0.913716	1210	4	16	30.4701	0.574185	-0.507716	135.795	3.66297	0.801022	0.914682	1799	4
0	36.2035	0.286786	-0.511918	238.67	3.33528	0.942544	0.818919	60	1	0	35.7528	0.308392	-0.515704	235.536	3.34633	0.942862	0.818401	167	2	0	34.9696	0.324663	-0.517848	231.952	3.22806	0.942317	0.81985	405	2	0	34.5432	0.325864	-0.518639	227.178	3.24298	0.941061	0.822426	1018	3	0	34.3162	0.329394	-0.519213	225.435	3.24886	0.939488	0.825953	1647	3
0	28.1796	0.444835	-0.474886	19.9236	3.51779	0.904234	0.0493376	129	4	0	28.3973	0.455491	-0.488655	21.9662	3.36272	0.905659	0.04929	576	4	0	28.1483	0.501707	-0.49954	23.0392	3.48389	0.907423	0.049119	1073	5	0	27.8873	0.548721	-0.509903	25.1004	3.55585	0.9097	0.0490172	1683	5	0	28.2978	0.545207	-0.516129	27.6923	3.69577	0.912577	0.0488792	2602	5
0	26.8068	0.74933	-0.521699	213.936	6.25421	0.936383	0.0632467	156	4	0	26.8302	0.754139	-0.520184	219.481	5.90871	0.936041	0.0630703	457	4	0	26.6989	0.758996	-0.518106	224.08	5.90173	0.935207	0.0630625	1004	4	0	26.5627	0.762054	-0.516386	229.463	6.05863	0.934246	0.0629849	1685	4	0	26.504	0.76256	-0.515355	233.995	6.16476	0.933026	0.0626869	2149	4
0	32.5649	0.196527	-0.526445	169.551	5.01748	0.881596	0.176598	77	3	0	32.2279	0.205124	-0.531579	166.741	5.48345	0.876503	0.176321	372	4	0	32.2301	0.202702	-0.528354	165.047	5.55665	0.864777	0.177873	812	4	0	32.2167	0.201559	-0.526613	165.489	5.42311	0.851692	0.179603	1347	4	0	32.1628	0.201211	-0.525259	167.794	5.417	0.839334	0.181689	1949	4
10.4	24.4011	0.714017	-0.452759	76.8751	9.42009	0.64786	0.0445918	49	1	10.4	23.6491	0.743732	-0.452057	75.1903	9.30131	0.65884	0.0440025	319	3	10.4	23.353	0.762326	-0.450111	74.7037	9.39461	0.673031	0.0431974	815	3	10.4	23.2854	0.770256	-0.448185	77.315	9.34286	0.688618	0.0423509	1235	3	10.4	23.217	0.77456	-0.444521	79.1682	9.09987	0.704919	0.0415609	1792	3
0	31.7263	0.499937	-0.53441	160.009	4.60314	0.972131	0.514301	76	2	0	31.3409	0.520788	-0.532535	161.061	4.79536	0.971978	0.518588	326	3	0	31.0378	0.532167	-0.529351	165.18	4.80277	0.971768	0.522035	480	3	0	30.8386	0.540679	-0.52653	164.486	4.88495	0.971553	0.527749	884	3	0	30.6401	0.545538	-0.523556	162.949	4.95862	0.971324	0.533119	1312	3
14	33.851	0.279074	-0.51497	149.051	3.52578	0.788273	0.46291	67	2	14	33.7613	0.275906	-0.506519	147.834	3.34	0.787483	0.462881	252	2	14	33.4131	0.279681	-0.499747	146.83	3.43488	0.785755	0.463521	542	2	14	32.9936	0.28266	-0.499662	144.651	3.49316	0.785307	0.465062	1231	3	14	32.6622	0.280617	-0.496187	143.297	3.54946	0.784449	0.468989	1749	3
2	35.1187	0.201528	-0.518437	139.593	4.98211	0.431154	0.711373	123	3	2	35.0201	0.200696	-0.514766	140.881	4.99513	0.426791	0.710449	407	3	2	34.8796	0.200332	-0.515637	141.771	4.8803	0.420087	0.709163	930	3	2	34.7258	0.202842	-0.515787	143.805	4.89684	0.408085	0.707864	1630	4	2	34.7632	0.202699	-0.51448	146.144	4.86858	0.385742	0.709017	2453	4
0	35.6786	0.177649	-0.46577	94.9007	2.3354	0.773735	0.678567	2	1	0	36.0273	0.173281	-0.468094	93.1951	2.26734	0.773757	0.680577	140	3	0	36.0665	0.173664	-0.467305	92.4712	2.29186	0.770294	0.682171	379	3	0	36.1883	0.171861	-0.466722	93.1483	2.35913	0.767948	0.68625	715	3	0	36.3838	0.168304	-0.464103	94.2382	2.46981	0.766994	0.697301	955	3
0	NA	NA	NA	0	1.05902	0.994345	0.0139326	62	2	0	NA	NA	NA	5.47325	1.57603	0.994288	0.0137	215	2	0	NA	NA	NA	8.24952	1.8867	0.994102	0.0134875	303	4	0	28.2584	0.131599	-0.26455	7.51426	1.93553	0.993852	0.0132845	687	4	0	27.9952	0.174073	-0.304105	8.44767	2.04494	0.993635	0.012886	1017	4
0	25.1852	0.747421	-0.491383	131.451	9.86707	0.829613	0.104189	112	4	0	25.1876	0.752746	-0.489286	134.998	9.3077	0.829714	0.10478	415	4	0	25.1971	0.754936	-0.488078	136.833	9.35703	0.829614	0.104366	972	4	0	25.1947	0.757155	-0.487358	140	9.46113	0.829041	0.103472	1554	4	0	25.1852	0.758926	-0.487538	143.992	9.5904	0.828288	0.102531	2198	4
4.2	23.797	0.764706	-0.478468	180.514	9.97439	0.82438	0.331854	139	3	4.2	23.7708	0.772679	-0.475995	187.376	11.1949	0.827076	0.329638	278	3	4.2	23.6507	0.776914	-0.473365	188.881	11.3818	0.831597	0.326256	612	3	4.2	23.5027	0.778073	-0.472995	187.821	11.2438	0.836828	0.322296	1173	3	4.2	23.4047	0.778871	-0.471973	188.985	11.4131	0.842332	0.316521	1630	3
0	33.184	0.243373	-0.470079	184.095	3.16485	0.847526	0.926963	83	3	0	33.2241	0.247438	-0.473085	185.94	3.04215	0.849852	0.921471	355	3	0	33.2441	0.249977	-0.480909	189.575	3.05159	0.850973	0.918855	705	3	0	33.253	0.250461	-0.490916	192.692	3.17233	0.850779	0.918986	1036	3	0	33.2597	0.248082	-0.496051	196.848	3.21335	0.849349	0.919177	1434	3
0	22.3734	0.777259	-0.519525	84.8381	7.7904	0.746131	0.0272123	117	7	0	22.3613	0.786167	-0.517583	84.6304	8.10257	0.753223	0.0270464	426	7	0	22.2541	0.794358	-0.514869	91.711	8.83309	0.760826	0.0269658	765	7	0	22.1663	0.79764	-0.51159	95.2448	9.30259	0.769069	0.0268378	1290	7	0	22.0565	0.801261	-0.508189	99.4394	9.58585	0.779309	0.0266131	2147	7
0	37.5678	0.156462	-0.474205	119.507	3.64824	0.321499	0.95189	29	1	0	37.1326	0.16557	-0.484001	118.537	3.47592	0.322548	0.950457	185	2	0	37.0722	0.169095	-0.487666	116.762	3.48084	0.322972	0.947582	397	2	0	37.2254	0.169721	-0.487926	114.766	3.52928	0.32248	0.944316	795	2	0	37.2965	0.16939	-0.489081	112.581	3.57874	0.320903	0.940875	1371	2
0	31.5905	0.327389	-0.524228	322.914	3.18362	0.983714	0.734137	156	3	0	30.9929	0.378658	-0.538996	328.083	3.28694	0.983749	0.734028	392	3	0	30.8036	0.37532	-0.535667	334.26	3.12581	0.983619	0.735016	554	3	0	30.6947	0.370082	-0.533317	336.096	3.09712	0.98287	0.737935	851	3	0	30.613	0.36358	-0.531782	332.947	3.14267	0.982053	0.741162	1548	3
0	34.2697	0.273363	-0.524589	189.351	3.89486	0.973141	0.901855	14	1	0	34.2318	0.274872	-0.526795	184.019	3.63443	0.974115	0.902197	150	1	0	34.3321	0.286399	-0.525747	180.359	3.56183	0.975375	0.90203	499	2	0	34.3739	0.291451	-0.522301	177	3.53533	0.976977	0.901216	1019	5	0	34.3454	0.295662	-0.521026	174.722	3.55716	0.978943	0.900562	1993	5
0	32.3086	0.337709	-0.505931	102.313	3.29779	0.885233	0.653125	49	6	0	32.1898	0.345017	-0.512609	102.077	3.25385	0.884466	0.654526	391	6	0	32.2324	0.341064	-0.511949	102.563	3.22663	0.884432	0.655654	1026	7	0	32.331	0.336339	-0.512024	103.992	3.24159	0.884403	0.656544	1537	7	0	32.4318	0.333333	-0.513399	104.83	3.22018	0.883691	0.657075	2352	7
0	30.3366	0.191489	-0.474147	102.806	5.12194	0.630589	0.322899	25	7	0	29.9558	0.196758	-0.477695	102.807	4.77444	0.630448	0.322791	504	7	0	30.5209	0.189186	-0.469835	105.54	4.878	0.631044	0.322998	1094	7	0	30.9725	0.178693	-0.462935	108.484	5.13296	0.631143	0.323263	1698	7	0	31.0246	0.178417	-0.465125	111.125	5.29372	0.629962	0.323606	2518	7
12.2	30.3681	0.532815	-0.501408	103.796	4.69661	0.856943	0.709003	78	3	12.2	30.7883	0.506866	-0.507587	114.605	4.4041	0.860485	0.714229	237	3	12.2	30.51	0.520466	-0.509192	116.941	4.11655	0.862406	0.718172	516	3	12.2	30.3831	0.529562	-0.509205	118.529	4.19635	0.86279	0.720717	867	3	12.2	30.2225	0.542101	-0.509529	120.276	4.29002	0.865813	0.725079	1342	3
0	25.3509	0.718251	-0.546904	366.946	8.79154	0.854872	0.03187	124	3	0	25.0537	0.743731	-0.5338	438.636	7.99339	0.855791	0.031879	250	3	0	25.0486	0.734702	-0.528831	441.119	8.6809	0.860993	0.0318156	589	3	0	25.1432	0.727519	-0.528651	423.297	7.61268	0.869453	0.0316287	1024	3	0	25.1237	0.725544	-0.529991	422.126	7.11042	0.877997	0.0311639	1585	3
2	NA	NA	-0.359646	NA	NA	NA	NA	NA	NA	2	29.9416	0.268333	-0.317014	104.145	3.30228	0.637919	0.412723	70	2	2	29.5544	0.292447	-0.0412203	113.679	3.66828	0.692467	0.379832	207	2	2	29.3702	0.308549	0.0486372	130.279	3.84576	0.682454	0.374986	359	2	2	29.1356	0.328848	0.0497787	130.364	3.9891	0.673215	0.374337	633	5
0	22.7189	0.753106	-0.472887	217.267	7.58957	0.980023	0.0196121	67	1	0	22.6454	0.756257	-0.473194	215.837	7.3442	0.979503	0.0194323	314	2	0	22.6009	0.75775	-0.472279	212.536	6.45303	0.977857	0.0192623	542	3	0	22.6406	0.756721	-0.471725	206.287	5.9547	0.975116	0.0189533	1032	3	0	22.6241	0.756892	-0.47166	204.443	5.70283	0.973357	0.0183235	1666	3
0	26.8396	0.663619	-0.484525	211.178	5.64026	0.815168	0.0575712	54	5	0	26.4899	0.703089	-0.488533	208.487	5.48261	0.808334	0.0579102	318	5	0	26.4334	0.711677	-0.489946	207.021	5.36281	0.802717	0.0577693	785	5	0	26.4181	0.716714	-0.490281	209.017	5.51671	0.805585	0.0569745	1309	5	0	26.3887	0.721383	-0.490325	211.92	5.64842	0.811667	0.0559583	2010	5
0	26.0542	0.720091	-0.51873	126.387	4.08451	0.93206	0.0475806	31	2	0	25.4846	0.76245	-0.519799	123.889	4.19695	0.931645	0.0476114	138	2	0	25.3206	0.770863	-0.516999	120.383	3.99006	0.929766	0.0477279	522	4	0	25.2832	0.772663	-0.516728	119.384	4.02159	0.927337	0.0478184	977	4	0	25.2276	0.774635	-0.517155	118.893	4.18104	0.924506	0.0480347	1596	4
6.1	28.5014	0.656091	-0.52069	252.018	7.82534	0.816467	0.204689	116	4	6.1	28.9259	0.629543	-0.520324	254.647	7.54846	0.816612	0.203452	386	4	6.1	28.942	0.619946	-0.518682	256.745	7.34379	0.816881	0.200885	778	4	6.1	29.1008	0.591896	-0.515533	259.489	7.32148	0.815396	0.200656	1186	4	6.1	29.1882	0.575287	-0.513499	261.737	7.30258	0.813537	0.201089	1873	4
0	25.0901	0.767234	-0.484996	110.396	14.1919	0.916549	0.0421056	1	1	0	24.9902	0.769758	-0.481186	108.116	12.8138	0.917426	0.0425131	181	2	0	25.0354	0.764531	-0.480224	101.063	11.795	0.918576	0.0434502	751	8	0	25.0592	0.763272	-0.480036	98.4536	11.2447	0.919825	0.0445256	1348	8	0	25.0544	0.763372	-0.479298	99.1506	10.9551	0.921523	0.0457435	2112	8
0	33.4419	0.311662	-0.527628	307.955	3.84627	0.973014	0.32579	57	2	0	33.1685	0.316294	-0.52188	306.594	3.75091	0.971713	0.339417	330	2	0	33.0972	0.313712	-0.51755	307.273	3.76269	0.970056	0.353621	719	3	0	32.9546	0.313611	-0.514457	308.825	3.7357	0.968422	0.367794	1259	3	0	32.6734	0.319312	-0.514003	309.532	3.70971	0.966944	0.38159	2128	3
0	34.5201	0.314787	-0.529631	185.777	3.08523	0.85318	0.814782	86	2	0	33.8256	0.331912	-0.52861	185.024	3.31858	0.852979	0.818594	453	3	0	33.5751	0.343347	-0.530134	186.957	3.44827	0.853285	0.82403	736	3	0	33.493	0.34973	-0.534498	188.767	3.50616	0.853956	0.829925	1111	3	0	33.5241	0.351786	-0.536378	189.955	3.53295	0.854395	0.836126	1849	3
0	28.4343	0.570841	-0.546024	46.4172	3.04708	0.928386	0.123379	49	1	0	28.4274	0.568491	-0.540036	44.0821	2.86297	0.928507	0.12247	346	5	0	28.5314	0.562895	-0.536573	44.99	2.6908	0.929067	0.121292	660	5	0	28.4667	0.580573	-0.534932	45.8619	2.90623	0.930218	0.120206	1388	6	0	28.462	0.58876	-0.534534	47.0057	3.16396	0.931466	0.116983	1863	6
0	27.9802	0.608973	-0.535809	39.2518	2.48542	0.921562	0.128737	157	5	0	28.0243	0.619224	-0.536222	47.1582	2.87627	0.921459	0.127842	462	5	0	28.2769	0.606285	-0.535878	51.5122	2.97063	0.921163	0.126391	761	5	0	28.263	0.610248	-0.535492	53.9432	3.10998	0.921081	0.124581	1150	5	0	28.1425	0.621836	-0.534543	55	3.11627	0.921186	0.122573	1790	6
0	26.8583	0.588609	-0.500382	11.6913	1.67399	0.976141	0.148421	147	5	0	27.0012	0.601296	-0.508091	15.1194	2.06854	0.975408	0.151268	386	5	0	27.1532	0.588235	-0.511191	18.6544	2.15672	0.974437	0.15525	752	5	0	27.2186	0.580564	-0.511741	20.2391	2.38949	0.973	0.160032	1369	5	0	27.1859	0.578797	-0.51178	22.09	2.62319	0.971443	0.165366	1972	5
4	22.4732	0.77341	-0.517808	77.3495	8.03422	0.866415	0.0114622	161	4	4	22.4878	0.773225	-0.524503	84.3315	9.20582	0.860131	0.0116785	366	4	4	22.4246	0.77281	-0.523988	86.2939	9.47151	0.852891	0.0117909	765	4	4	22.3223	0.776648	-0.521002	87.7883	9.74957	0.844228	0.0118464	1313	4	4	22.2687	0.779969	-0.52076	90.4974	9.92034	0.8361	0.011952	1824	4
0	29.4663	0.290485	-0.423709	112.372	3.36117	0.731595	0.332902	19	1	0	29.3898	0.309375	-0.431437	111.259	3.71981	0.723478	0.335688	240	5	0	29.2255	0.337289	-0.432254	120.035	4.17361	0.710196	0.337637	541	5	0	29.0718	0.367347	-0.434712	135.453	4.65681	0.696861	0.337633	909	5	0	28.6121	0.41031	-0.437511	164.169	5.02501	0.684092	0.335465	1274	5
0	35.9773	0.139898	-0.458036	95.2728	3.06387	0.746668	0.756647	14	4	0	36.2883	0.150655	-0.472447	85.4947	3.16424	0.742173	0.757252	349	4	0	36.1405	0.158957	-0.476106	89.4422	3.27136	0.740066	0.758818	791	4	0	35.9555	0.164255	-0.478983	93.2969	3.34101	0.739199	0.762551	1128	4	0	35.8967	0.166266	-0.478597	94.75	3.33974	0.732958	0.766639	1720	4
0	34.5575	0.295385	-0.521624	285.782	3.52612	0.981666	0.83762	114	3	0	33.382	0.310629	-0.528719	287.78	3.37356	0.98156	0.838575	410	3	0	33.0839	0.313294	-0.52813	290.634	3.31357	0.981434	0.839319	627	3	0	32.9769	0.311092	-0.526898	292.194	3.27038	0.981449	0.840215	1001	4	0	32.6935	0.314231	-0.525774	291.816	3.27343	0.981632	0.839924	1892	4
6	30.0979	0.362342	-0.392926	9.34989	3.34309	0.80918	0.147944	125	2	6	27.8903	0.414366	-0.366733	9.66719	3.27628	0.816216	0.146729	329	2	6	28.0389	0.401856	-0.366513	9.77091	3.08191	0.823319	0.145398	503	2	6	28.7334	0.374227	-0.366582	9.23014	2.84069	0.830056	0.14405	948	2	6	28.5381	0.369602	-0.355184	8.64527	2.59316	0.836567	0.142641	1753	2
5.9	24.9021	0.759606	-0.478501	81.6713	10.0466	0.947205	0.0610169	101	3	5.9	24.7948	0.763158	-0.474029	81.9033	10.7873	0.946357	0.0606404	374	4	5.9	24.771	0.763964	-0.472779	84.8444	11.0429	0.945516	0.0602362	825	8	5.9	24.771	0.762811	-0.472527	86.4467	10.7474	0.944305	0.0597985	1482	8	5.9	24.7591	0.762671	-0.471434	88.6069	10.6394	0.943903	0.0593457	2076	8
0	28.8973	0.505937	-0.530662	316.49	6.43729	0.902057	0.233284	120	3	0	28.9802	0.507641	-0.529635	317.403	6.13757	0.896556	0.226892	423	3	0	29.0483	0.504536	-0.526083	319.666	6.17748	0.891346	0.220332	884	3	0	28.9944	0.504828	-0.523879	323.915	6.15592	0.886552	0.213818	1310	3	0	28.901	0.512105	-0.523682	324.905	6.30595	0.882331	0.20733	2199	3
0	25.643	0.525108	-0.537499	278.832	7.54644	0.70102	0.264027	153	4	0	25.7873	0.528155	-0.536479	289.207	6.92261	0.701024	0.264534	397	4	0	25.9126	0.524751	-0.533911	298.572	6.51086	0.700819	0.268176	725	4	0	25.9031	0.526511	-0.532181	301.967	6.32868	0.699519	0.273834	1108	4	0	25.9539	0.519475	-0.530348	303.712	6.31387	0.697588	0.274799	1614	4
12.2	28.0614	0.36764	-0.507139	185.85	5.55585	0.855289	0.205768	41	4	12.2	27.6803	0.386001	-0.515934	186.767	5.68433	0.853344	0.209911	259	4	12.2	27.9349	0.373851	-0.514601	189.263	5.89468	0.851352	0.21204	576	4	12.2	28.1263	0.364965	-0.512808	190.083	6.03806	0.849468	0.215346	1180	4	12.2	28.2144	0.358048	-0.511388	192.164	6.13452	0.847737	0.219567	1841	4
9.8	24.864	0.795168	-0.518357	107.925	6.78011	0.669305	0.0451646	142	3	9.8	24.8759	0.798185	-0.515576	113.717	6.15368	0.679255	0.0452987	390	3	9.8	24.8091	0.799289	-0.512308	117.039	6.20046	0.689846	0.0453709	730	3	9.8	24.7257	0.800278	-0.510123	118.862	6.21938	0.700713	0.0452061	1072	3	9.8	24.6827	0.800965	-0.508844	119.273	6.3187	0.711579	0.0450463	1633	3
0	34.5784	0.328994	-0.520057	144.697	3.61601	0.910374	0.793716	154	3	0	35.0442	0.321106	-0.521425	149.22	3.42859	0.906192	0.796851	408	3	0	34.9345	0.32554	-0.523027	154.217	3.26337	0.901753	0.797924	582	3	0	34.6994	0.32987	-0.523486	153.901	3.24138	0.897193	0.799022	1116	3	0	34.5278	0.331841	-0.524264	153.248	3.23436	0.892708	0.799784	1907	4
0	32.9658	0.306031	-0.509633	308.635	3.88617	0.871158	0.708958	104	2	0	33.1952	0.307836	-0.509865	311.434	4.12357	0.872477	0.70891	262	2	0	33.2797	0.298673	-0.506921	312.635	4.24303	0.879822	0.708786	511	3	0	33.3353	0.288173	-0.505137	311.153	4.23051	0.889744	0.709191	945	3	0	33.4286	0.28614	-0.505554	308.121	4.18238	0.90105	0.709685	1590	3
2	21.8561	0.702204	-0.481553	149.372	6.60912	0.935357	0.0293845	141	7	2	21.6982	0.742857	-0.486231	151.413	6.51896	0.933535	0.0295029	437	7	2	21.5843	0.760568	-0.4872	155.804	6.77396	0.930822	0.0296816	861	7	2	21.5402	0.770317	-0.487496	160.155	7.17994	0.927866	0.0298438	1320	7	2	21.5132	0.773949	-0.48667	163.645	7.38944	0.923892	0.0299136	2135	7
0	25.1531	0.606649	-0.498063	256.377	5.06632	0.959918	0.0922089	106	6	0	25.3894	0.618206	-0.509843	257.618	5.35849	0.959379	0.0922069	271	6	0	25.2708	0.63576	-0.510342	255.293	5.48557	0.958805	0.0920597	874	6	0	25.2969	0.638761	-0.511507	258.506	5.58106	0.958213	0.0914701	1512	6	0	25.3776	0.635014	-0.511975	262.945	5.62524	0.956704	0.0905869	2157	6
0	26.1273	0.73763	-0.508829	180.559	7.80438	0.764861	0.111985	77	3	0	26.0872	0.748345	-0.502299	184.024	8.07399	0.766123	0.109489	266	3	0	25.9999	0.750662	-0.4988	189.848	8.07341	0.76784	0.106549	492	3	0	25.9291	0.755114	-0.496102	190.162	7.85337	0.770221	0.103441	1115	4	0	25.8441	0.75779	-0.495032	189.941	8.07806	0.773122	0.100044	1859	4
0	33.913	0.253143	-0.516985	255.494	5.42693	0.912494	0.891219	41	1	0	33.4575	0.271843	-0.51852	252.003	5.04582	0.913254	0.892406	344	2	0	33.3308	0.281421	-0.522239	248.746	4.97002	0.911995	0.895426	654	3	0	33.2797	0.274209	-0.52173	245.449	4.70785	0.909294	0.897709	1145	3	0	33.2441	0.27147	-0.517709	236.908	4.46012	0.906623	0.899726	1528	3
0	33.6971	0.297072	-0.517326	185.158	3.64607	0.980136	0.660847	26	1	0	33.6276	0.278287	-0.512235	181.403	3.15551	0.980177	0.662701	384	5	0	33.6349	0.267967	-0.510487	179.026	2.93004	0.980566	0.671355	825	5	0	33.5681	0.269561	-0.508392	177.497	3.03533	0.981577	0.685985	1619	5	0	33.6712	0.277709	-0.507949	178.485	3.23505	0.982752	0.703895	2403	5
8	25.753	0.527358	-0.364361	98.4653	4.04449	0.974741	0.0671317	0	0	8	24.7661	0.664614	-0.366506	106.066	3.70009	0.975852	0.0647628	117	1	8	24.1995	0.686177	-0.368899	120.699	4.43306	0.976837	0.063079	195	1	8	24.0858	0.691137	-0.353283	144.544	4.80847	0.97695	0.0627794	231	1	8	24.0259	0.693792	-0.33943	152.189	4.64812	0.976756	0.062819	383	1
0	28.3522	0.505217	-0.449637	199.32	9.05715	0.991636	0.0217272	114	2	0	27.214	0.608675	-0.45881	216.792	10.4351	0.991317	0.0215899	309	2	0	26.7129	0.644753	-0.45776	225.608	11.1206	0.990708	0.0223436	555	3	0	26.5016	0.660389	-0.46151	219.541	10.302	0.989155	0.0240511	1135	3	0	26.3111	0.677587	-0.467043	210.187	9.47019	0.986489	0.0262509	1741	3
0	35.2994	0.27119	-0.537371	195.579	3.17848	0.949761	0.925057	22	1	0	35.1067	0.263742	-0.529368	194.53	3.36766	0.951202	0.924779	213	4	0	34.929	0.261695	-0.527386	192.338	3.57945	0.95337	0.924015	697	4	0	35.0025	0.261723	-0.527268	193.947	3.49574	0.955871	0.922861	1309	4	0	35.0212	0.262741	-0.527834	195.05	3.34377	0.958529	0.921655	1867	4
0	35.2994	0.27119	-0.537371	195.579	3.17848	0.949761	0.925057	22	1	0	35.1067	0.263742	-0.529368	194.53	3.36766	0.951202	0.924779	213	4	0	34.929	0.261695	-0.527386	192.338	3.57945	0.95337	0.924015	697	4	0	35.0025	0.261723	-0.527268	193.947	3.49574	0.955871	0.922861	1309	4	0	35.0212	0.262741	-0.527834	195.05	3.34377	0.958529	0.921655	1867	4
0	33.3953	0.281798	-0.476498	258.277	2.84271	0.925031	0.480348	97	2	0	33.3753	0.309762	-0.493622	260.4	3.02805	0.925793	0.494987	224	2	0	33.2575	0.310729	-0.49796	262.667	3.21225	0.926683	0.512132	528	3	0	33.2975	0.306809	-0.496988	264.822	3.22962	0.925976	0.53039	878	3	0	33.3464	0.304002	-0.497103	264.872	3.27158	0.924949	0.545401	1340	3
0	27.014	0.256967	-0.346589	16.8281	5.10017	0.98819	0.0125246	106	2	0	27.4042	0.244318	-0.368164	31.9281	6.54651	0.988097	0.0126826	231	2	0	27.466	0.259897	-0.377717	29.152	6.3182	0.987946	0.0128967	581	2	0	27.4404	0.259444	-0.380986	24.3581	5.59619	0.987942	0.0129481	1073	3	0	27.6454	0.260215	-0.388433	22.8748	5.13892	0.98795	0.0131028	1945	6
0	28.4112	0.615104	-0.529412	397.585	8.47538	0.764365	0.044375	75	2	0	27.9755	0.642961	-0.53352	398.496	9.45803	0.775706	0.0448911	247	3	0	27.9151	0.65778	-0.531746	391.368	9.64067	0.788128	0.0456442	640	3	0	27.8431	0.66459	-0.528675	392.244	9.55743	0.801059	0.0465018	894	3	0	27.7617	0.675016	-0.527901	373.074	8.82007	0.814312	0.0474285	1627	3
0	36.0469	0.298935	-0.538202	158.011	4.15875	0.812528	0.831378	38	1	0	35.6939	0.314386	-0.536468	153.048	3.93913	0.812872	0.834268	343	3	0	35.318	0.336235	-0.535743	152.67	3.86521	0.814605	0.841009	706	3	0	35.2151	0.342355	-0.534305	152.295	3.91292	0.816915	0.84992	1135	3	0	35.1976	0.343543	-0.534299	151.093	3.89239	0.81967	0.859796	1931	4
0	33.6838	0.227513	-0.49848	184.77	3.08059	0.772701	0.957576	56	3	0	33.5662	0.235826	-0.496517	181.491	3.07115	0.772652	0.957804	413	3	0	33.5707	0.241595	-0.497241	181.284	3.09389	0.772719	0.958178	870	4	0	33.5418	0.247464	-0.494691	182.178	3.10998	0.773265	0.9586	1476	4	0	33.5374	0.253511	-0.495132	183.093	3.15148	0.77512	0.958962	2227	4
0	32.8015	0.409527	-0.533502	143.538	2.96152	0.984989	0.973013	51	3	0	31.6578	0.414147	-0.531051	143.517	3.19644	0.984088	0.972756	316	3	0	31.8875	0.38971	-0.523986	143.287	3.25025	0.983089	0.972628	744	3	0	31.8971	0.388107	-0.52271	143.247	3.27201	0.982086	0.972666	1539	4	0	31.9283	0.388869	-0.521621	143.048	3.23081	0.980955	0.972508	2217	4
0	34.4738	0.280706	-0.524531	208.697	3.25298	0.954168	0.952917	82	2	0	34.4925	0.298313	-0.515995	213.294	3.37274	0.953012	0.94841	212	3	0	34.8049	0.286148	-0.513527	213.603	3.40192	0.951835	0.944156	418	3	0	35.1209	0.279146	-0.51262	210.243	3.47484	0.950737	0.940421	892	3	0	35.3268	0.273837	-0.51126	206.317	3.55902	0.949686	0.937853	1639	3
